# Supplementary material for: Cellular glycan modification by B3GAT1 broadly restricts influenza virus infection
Source: Nat Commun. 2022 Oct 29;13:6456. doi: 10.1038/s41467-022-34111-0 (PMC9617049; doi:10.1038/s41467-022-34111-0)
Supplement: Supplementary file 3 — Supplementary Data 1 [file 41467_2022_34111_MOESM3_ESM.xlsx]

## Sheet: Joe_Yam88_CalabA.count_normaliz
sgRNA	Gene	Input Rep 1	Input Rep 2	Round 1 Rep 1	Round 1 Rep 2	Round 2 Rep 1	Round 2 Rep 2	Round 3 Rep 1	Round 3 Rep 2
1	DNAAF4	8.73398	10.1661	8.23427	4.75912	1.53396	3.07259	0	0
2	VIT	12.0092	2.77257	2.74476	7.93187	3.06791	0	0	0
3	OR6K6	9.82573	8.31772	3.65968	3.17275	0.766978	9.21777	0	0
4	KLK14	17.468	9.24192	30.1923	9.51824	38.3489	3.07259	0	0
5	GRM1	24.0185	8.31772	8.23427	19.0365	1.53396	0	0	0
6	GDF5	3.27524	0	3.65968	0	10.7377	11.5222	0	0
7	OR5F1	19.6515	9.24192	14.6387	4.75912	24.5433	1.5363	0	0
8	LOC100129112	12.0092	4.62096	0	1.58637	0	0	0	0
9	APOBEC3D	7.64223	7.39353	8.23427	39.6594	2.30093	2.30444	0	0
10	APOL5	13.101	10.1661	9.14919	0	0.766978	0	0	0
11	OR1L6	33.8442	0	13.7238	1.58637	0.766978	0	0	0
12	FXYD4	18.5597	0	0	0	0	2.30444	0	0
13	PRAM1	24.0185	6.46934	57.6399	47.5912	13.0386	5.37703	0	0
14	EMCN	8.73398	10.1661	0	34.9002	0	6.91333	0	0
15	IGF2BP1	1.09175	11.0903	0	0	0	0	0	0
16	TNRC18	29.4772	17.5596	16.4685	22.2092	3.06791	0	0	0
17	IL22	8.73398	15.7113	5.48951	3.17275	0	13.0585	0	0
18	APOL5	16.3762	49.9063	16.4685	55.5231	6.9028	26.117	0	0
19	ALDH3A1	17.468	11.0903	0	0	0	5.37703	0	0
20	ODF4	21.835	30.4983	17.3835	25.382	17.6405	0	0	0
21	C20orf96	13.101	0	10.0641	22.2092	24.5433	13.0585	0	0
22	OR1L6	9.82573	0.924192	5.48951	23.7956	0	51.4659	0	0
23	LCN8	29.4772	5.54515	1.82984	31.7275	7.66978	8.44963	0	0
24	RAD52	21.835	11.0903	34.7669	71.3868	14.5726	67.597	0	0
25	RBMS2	30.5689	39.7402	21.0431	22.2092	0	10.7541	0	0
26	TPTE2	17.468	13.8629	12.8089	6.3455	0.766978	3.84074	0	0
27	SHH	0	0	0	0	0	0	0	0
28	DNAAF4	14.1927	0.924192	0.914919	0	22.2424	2.30444	0	0
29	MTO1	28.3854	0	1.82984	12.691	0	3.84074	0	0
30	RNF167	41.4864	20.3322	2.74476	53.9367	0	24.5807	0	0
31	TAF8	10.9175	23.1048	0	22.2092	4.60187	29.9578	0	0
32	IL22	18.5597	51.7547	1.82984	46.0048	0	23.8126	0	0
33	GDI2	20.7432	23.1048	58.5548	15.8637	36.048	2.30444	0	0
34	DTNA	36.0277	10.1661	16.4685	28.5547	3.83489	30.7259	0	0
35	AZGP1	19.6515	6.46934	20.1282	47.5912	0	23.8126	0	0
36	LOC283454	7.64223	17.5596	10.979	0	0	8.44963	0	0
37	RNF10	33.8442	39.7402	10.0641	0	9.20374	0	0	0
38	GLT8D2	12.0092	18.4838	2.74476	39.6594	13.8056	30.7259	0	0
39	ZNF407	3.27524	13.8629	7.31935	28.5547	3.06791	31.4941	0	0
40	IL19	8.73398	0.924192	0.914919	0	0	0	0	0
41	CXCR5	44.7617	6.46934	20.1282	4.75912	36.048	4.60889	0	0
42	EN1	0	11.0903	10.0641	42.8321	0	44.5526	0	0
43	OSGEP	19.6515	51.7547	12.8089	36.4866	0	8.44963	0	0
44	C17orf112	2.1835	12.9387	10.0641	0	0	0	0	0
45	AGTR2	32.7524	25.8774	32.9371	49.1776	16.1065	31.4941	0	0
46	MBLAC2	5.45874	9.24192	6.40443	6.3455	0	26.8852	0	0
47	SHH	12.0092	5.54515	1.82984	0	0	0	0	0
48	CIITA	15.2845	34.1951	6.40443	0	4.60187	0	0	0
49	GDPD4	0	9.24192	8.23427	0	5.36885	0	0	0
50	TAL2	14.1927	31.4225	0	15.8637	0	11.5222	0	0
51	DBR1	15.2845	12.0145	10.979	0	0	0	0	0
52	ZNF836	30.5689	24.029	19.2133	9.51824	1.53396	0	0	0
53	MMP2	12.0092	14.7871	40.2564	0	13.8056	0.768148	0	0
54	DNAAF4	15.2845	14.7871	0	0	7.66978	5.37703	0	0
55	SLC22A16	6.55049	18.4838	47.5758	17.4501	0	8.44963	0	0
56	TMEM81	10.9175	0	0	23.7956	0	8.44963	0	0
57	XPNPEP3	17.468	7.39353	1.82984	1.58637	31.4461	0	0	0
58	FAXDC2	12.0092	28.6499	53.0653	15.8637	7.66978	8.44963	0	0
59	NPIPB6	31.6607	9.24192	41.1713	19.0365	49.0866	0	2.88169	0
60	TMPRSS11A	8.73398	18.4838	11.8939	7.93187	3.83489	0	0	0
61	OR9Q1	8.73398	24.029	4.57459	30.1411	12.2716	7.68148	0	0
62	ABI1	19.6515	18.4838	6.40443	0	11.5047	0	0	0
63	YY2	3.27524	14.7871	12.8089	4.75912	25.3103	41.48	0	0
64	IFNA13	1.09175	9.24192	5.48951	6.3455	3.83489	9.21777	0	0
65	SLC3A1	43.6699	48.058	23.7879	31.7275	0	10.7541	0	2.04298
66	BCL6	2.1835	0	26.5326	34.9002	18.4075	33.0304	0	0
67	ZHX2	27.2937	18.4838	0	3.17275	0	0	0	0
68	KLK14	4.36699	11.0903	0	20.6229	0	0	0	0
69	VHLL	7.64223	29.5741	63.1294	15.8637	6.13582	3.84074	0	0
70	CENPF	6.55049	29.5741	47.5758	61.8686	42.1838	22.2763	0	0
71	PTX4	13.101	1.84838	15.5536	1.58637	0	3.07259	0	0
72	MSRA	13.101	13.8629	46.6609	12.691	32.9801	0	0	0
73	CP	0	8.31772	0	0	0	0	0	0
74	PCDHB14	28.3854	24.029	21.9581	3.17275	6.13582	5.37703	0	0
75	MPHOSPH8	7.64223	9.24192	0	58.6958	0.766978	5.37703	0	0
76	ADAMTS10	4.36699	6.46934	8.23427	15.8637	6.13582	0	0	0
77	MTAP	6.55049	35.1193	5.48951	20.6229	0	11.5222	0	0
78	CLECL1	19.6515	14.7871	24.7028	1.58637	0	0	0	0
79	C10orf55	3.27524	26.8016	24.7028	11.1046	25.3103	8.44963	0	0
80	ELF1	4.36699	9.24192	16.4685	0	2.30093	3.84074	0	0
81	PLA2G2C	39.3029	7.39353	14.6387	11.1046	3.83489	3.84074	0	0
82	PMEL	9.82573	17.5596	11.8939	0	6.9028	0	0	0
83	MBOAT4	18.5597	40.6644	32.0222	38.073	49.8536	48.3933	0	0
84	NICN1	14.1927	8.31772	0	11.1046	0	36.1029	0	0
85	BCO2	12.0092	17.5596	2.74476	19.0365	0	15.363	0	0
86	DBR1	18.5597	14.7871	19.2133	0	14.5726	4.60889	0	0
87	CLEC2B	8.73398	0	0	19.0365	0	0	0	0
88	KLHDC8A	0	0	0	1.58637	0	0	0	0
89	HLA-DMB	12.0092	24.9532	0.914919	0	9.20374	0	0	0
90	OR5L1	3.27524	7.39353	28.3625	15.8637	11.5047	30.7259	0	0
91	OR5L2	12.0092	12.9387	24.7028	6.3455	0	4.60889	0	0
92	REG3G	14.1927	13.8629	38.4266	46.0048	1.53396	6.91333	0	0
93	ZNF720	17.468	38.816	43.0012	36.4866	45.2517	6.14518	0	0
94	SLC22A16	1.09175	8.31772	2.74476	4.75912	0	3.07259	0	0
95	KDM8	13.101	14.7871	0.914919	0	0	0.768148	0	0
96	SLC29A3	27.2937	24.029	2.74476	15.8637	0	0	0	0
97	CFC1	12.0092	0	18.2984	14.2774	14.5726	5.37703	0	0
98	ZNF267	32.7524	24.029	11.8939	15.8637	8.43676	4.60889	0	0
99	DCN	17.468	5.54515	27.4476	12.691	0.766978	0	0	0
100	ICAM4	0	14.7871	25.6177	0	9.20374	2.30444	0	0
101	XPNPEP3	17.468	37.8919	33.852	33.3139	12.2716	16.1311	0	0
102	MUM1	14.1927	29.5741	21.0431	14.2774	5.36885	11.5222	0	0
103	TAS2R19	9.82573	18.4838	8.23427	17.4501	5.36885	9.21777	0	0
104	AQP9	31.6607	26.8016	14.6387	72.9732	0	52.234	0	0
105	MCL1	10.9175	12.0145	12.8089	3.17275	7.66978	11.5222	0	0
106	CRLF2	4.36699	25.8774	9.14919	17.4501	29.9121	3.84074	0	0
107	GDI2	25.1102	12.9387	19.2133	22.2092	54.4554	1.5363	2.88169	0
108	GCG	0	3.69677	13.7238	52.3503	0	60.6837	0	0
109	LCE1A	9.82573	9.24192	13.7238	0	5.36885	0	0	0
110	CUBN	27.2937	6.46934	8.23427	26.9684	0	15.363	0	0
111	CLDN18	14.1927	32.3467	28.3625	6.3455	13.0386	16.1311	0	0
112	OR51A4	30.5689	46.2096	11.8939	11.1046	13.8056	5.37703	0	0
113	TRDN	39.3029	27.7257	21.0431	17.4501	5.36885	13.8267	0	0
114	DZIP1L	16.3762	12.0145	16.4685	7.93187	46.7857	13.0585	0	0
115	NAIP	3.27524	3.69677	5.48951	0	0	10.7541	0	0
116	CALML4	26.2019	1.84838	6.40443	6.3455	9.97071	5.37703	0	0
117	ABI1	13.101	28.6499	11.8939	31.7275	11.5047	29.9578	0	0
118	LHX9	45.8534	0	82.3427	11.1046	3.06791	0	0	0
119	ATP5A1	27.2937	26.8016	6.40443	44.4185	0	74.5103	0	0
120	LRRC43	27.2937	26.8016	1.82984	6.3455	0	0	0	0
121	CCDC172	0	16.6354	8.23427	34.9002	3.06791	22.2763	0	0
122	GPR1	19.6515	1.84838	7.31935	23.7956	3.06791	18.4355	0	0
123	BMPR1B	25.1102	24.9532	3.65968	9.51824	4.60187	2.30444	0	0
124	CPN1	9.82573	9.24192	7.31935	6.3455	0	0	0	0
125	MMAB	0	1.84838	0	30.1411	29.1452	76.0466	0	0
126	PEX7	6.55049	4.62096	99.7262	12.691	177.172	8.44963	5.76339	0
127	OR9G1	10.9175	36.0435	13.7238	30.1411	1.53396	7.68148	0	0
128	H2AFV	19.6515	24.029	22.873	25.382	1.53396	11.5222	0	6.12894
129	SLC9A4	20.7432	59.1483	10.0641	28.5547	0.766978	0	0	0
130	CTLA4	24.0185	22.1806	18.2984	0	13.0386	0	0	0
131	SFT2D2	39.3029	26.8016	31.1072	47.5912	20.7084	9.21777	0	0
132	KBTBD6	6.55049	24.029	0	61.8686	0	23.0444	0	0
133	FXYD3	27.2937	45.2854	7.31935	46.0048	42.9508	9.98592	0	0
134	ZNF124	5.45874	3.69677	33.852	0	7.66978	0	0	0
135	EMCN	25.1102	3.69677	17.3835	1.58637	0	0	0	0
136	KRTAP23-1	24.0185	60.9966	32.0222	4.75912	26.8442	5.37703	0	0
137	KERA	25.1102	20.3322	10.979	19.0365	1.53396	7.68148	0	0
138	MEI1	13.101	14.7871	30.1923	7.93187	5.36885	4.60889	0	0
139	CMA1	22.9267	7.39353	10.979	1.58637	8.43676	10.7541	0	0
140	LRRC2	4.36699	0	0	0	0	0	0	0
141	CREBL2	10.9175	17.5596	2.74476	19.0365	0	2.30444	0	0
142	NO-TARGET	29.4772	35.1193	4.57459	39.6594	0	16.1311	0	6.12894
143	OR10AD1	25.1102	58.2241	43.9161	36.4866	23.7763	2.30444	0	0
144	TMEM251	15.2845	30.4983	4.57459	14.2774	5.36885	0	0	0
145	POMT1	18.5597	4.62096	16.4685	0	5.36885	0	0	0
146	NO-TARGET	19.6515	36.0435	7.31935	68.2141	0	16.1311	0	0
147	OR13F1	0	6.46934	0	1.58637	0	4.60889	0	0
148	OR11L1	24.0185	22.1806	4.57459	0	1.53396	0	0	0
149	OSM	17.468	16.6354	2.74476	9.51824	0	5.37703	0	0
150	SERPINA10	16.3762	14.7871	10.0641	6.3455	3.83489	1.5363	0	0
151	CER1	21.835	34.1951	20.1282	19.0365	23.0093	0	0	0
152	OR8D1	10.9175	13.8629	0	0	0	0	0	0
153	SERPINB8	27.2937	34.1951	50.3205	12.691	18.4075	0	0	0
154	KCNRG	0	13.8629	13.7238	12.691	9.97071	0.768148	0	0
155	C2	7.64223	3.69677	0	15.8637	0	2.30444	0	0
156	WNK2	18.5597	39.7402	38.4266	3.17275	23.7763	5.37703	0	0
157	CRYGD	0	1.84838	11.8939	0	23.7763	0.768148	0	0
158	HEXIM2	36.0277	14.7871	16.4685	26.9684	0	19.2037	0	0
159	WDR76	6.55049	31.4225	31.1072	3.17275	53.6885	3.84074	0	0
160	MTFP1	10.9175	22.1806	32.9371	0	8.43676	0	0	0
161	BNIPL	32.7524	9.24192	10.0641	6.3455	8.43676	0	0	0
162	TMEM209	7.64223	7.39353	7.31935	6.3455	0	3.07259	0	0
163	ADPRHL2	10.9175	13.8629	60.3846	0	15.3396	0	0	0
164	CLCNKB	16.3762	36.9677	0	4.75912	0	2.30444	0	0
165	DDX43	21.835	17.5596	40.2564	0	50.6206	0.768148	0	0
166	ZNF567	14.1927	45.2854	23.7879	14.2774	9.20374	3.84074	0	0
167	EFNB3	30.5689	5.54515	0.914919	0	3.06791	0	0	0
168	ZNF503	8.73398	27.7257	28.3625	17.4501	92.8043	106.004	0	0
169	HELQ	13.101	18.4838	3.65968	0	15.3396	21.5081	0	4.08596
170	POTEE	8.73398	38.816	9.14919	26.9684	50.6206	36.1029	0	0
171	CCDC27	39.3029	22.1806	0.914919	7.93187	0	3.84074	0	0
172	CYB5D2	22.9267	6.46934	24.7028	44.4185	9.20374	5.37703	0	0
173	SNRNP27	24.0185	8.31772	21.9581	72.9732	0	18.4355	0	0
174	TRIML2	44.7617	6.46934	6.40443	9.51824	2.30093	1.5363	0	0
175	RTEL1	13.101	49.9063	14.6387	17.4501	7.66978	30.7259	0	0
176	LMTK3	7.64223	29.5741	31.1072	7.93187	21.4754	16.8993	0	0
177	C10orf55	36.0277	45.2854	62.2145	42.8321	42.9508	32.2622	0	0
178	IDNK	34.9359	23.1048	12.8089	4.75912	19.9414	2.30444	0	0
179	HOXA1	9.82573	13.8629	33.852	0	0.766978	1.5363	0	0
180	MCMDC2	18.5597	2.77257	12.8089	14.2774	5.36885	0	0	0
181	PAK3	0	3.69677	0.914919	4.75912	0	0	0	0
182	CD68	7.64223	1.84838	24.7028	19.0365	39.8829	0	0	0
183	C22orf46	9.82573	23.1048	25.6177	6.3455	0.766978	0	0	0
184	SFTPD	13.101	15.7113	16.4685	15.8637	9.97071	0	0	0
185	DNAJB12	6.55049	12.0145	15.5536	17.4501	0	0	0	0
186	PHKA1	16.3762	22.1806	32.9371	4.75912	0	0	0	0
187	CDKN2C	0	7.39353	2.74476	0	0	0	0	0
188	BOC	22.9267	14.7871	15.5536	39.6594	0	144.412	0	0
189	VEGFD	42.5782	45.2854	58.5548	28.5547	37.5819	12.2904	0	0
190	RBMXL2	30.5689	0	0	6.3455	0	0.768148	0	0
191	EIF3H	9.82573	4.62096	21.0431	0	0.766978	0	0	0
192	RAB6C	0	3.69677	12.8089	1.58637	24.5433	3.07259	0	0
193	TMEM18	27.2937	26.8016	6.40443	3.17275	5.36885	25.3489	0	0
194	POTEB2	0	29.5741	0.914919	15.8637	0	0.768148	0	0
195	DAPL1	42.5782	1.84838	2.74476	19.0365	0	40.7118	0	0
196	C2orf66	0	12.9387	8.23427	46.0048	30.6791	37.6392	0	0
197	PSMA1	0	1.84838	0.914919	15.8637	13.8056	19.9718	0	0
198	NTN1	32.7524	25.8774	23.7879	1.58637	0.766978	0	0	0
199	KLRF1	15.2845	0	11.8939	0	0	0	0	0
200	OR52J3	27.2937	16.6354	32.9371	31.7275	9.20374	36.1029	0	0
201	ZFYVE19	5.45874	0.924192	20.1282	4.75912	0	2.30444	0	0
202	MTPAP	21.835	29.5741	21.0431	22.2092	14.5726	4.60889	0	0
203	DCN	3.27524	28.6499	28.3625	19.0365	3.83489	9.98592	0	0
204	ARR3	25.1102	70.2386	25.6177	1.58637	0	1.5363	0	0
205	WDR5B	16.3762	4.62096	21.0431	26.9684	9.20374	5.37703	0	0
206	OTOA	18.5597	10.1661	13.7238	6.3455	0	0	0	0
207	HINT2	31.6607	28.6499	10.979	15.8637	0	3.07259	0	0
208	ALS2CR12	24.0185	14.7871	12.8089	57.1095	0.766978	51.4659	0	0
209	LY96	28.3854	36.0435	20.1282	12.691	0	10.7541	0	0
210	SLC28A3	7.64223	7.39353	0.914919	0	0	2.30444	0	0
211	TCEAL8	1.09175	2.77257	0	0	0	0	0	0
212	LRRC18	19.6515	13.8629	7.31935	53.9367	11.5047	82.96	0	0
213	MGMT	16.3762	0	7.31935	22.2092	0	3.07259	0	0
214	DYNC2LI1	9.82573	4.62096	63.1294	9.51824	0.766978	41.48	0	0
215	SLC17A3	5.45874	17.5596	35.6818	39.6594	3.83489	43.0163	0	0
216	SPINK2	21.835	13.8629	3.65968	3.17275	0	11.5222	0	0
217	PCDHGC3	43.6699	12.9387	31.1072	28.5547	38.3489	1.5363	0	0
218	MASP1	21.835	42.5128	1.82984	0	0	0	0	0
219	TTC12	7.64223	8.31772	42.0863	58.6958	5.36885	11.5222	0	0
220	HACD4	30.5689	22.1806	9.14919	22.2092	0	1.5363	0	0
221	SLC22A16	22.9267	9.24192	24.7028	15.8637	4.60187	0	0	0
222	NDUFB8	36.0277	16.6354	8.23427	30.1411	20.7084	33.7985	0	0
223	GSK3A	4.36699	7.39353	29.2774	15.8637	42.9508	0	0	0
224	BTAF1	34.9359	26.8016	9.14919	25.382	23.0093	49.1615	0	0
225	OR2D3	12.0092	24.9532	1.82984	15.8637	4.60187	3.84074	0	0
226	PDZK1	10.9175	5.54515	6.40443	3.17275	28.3782	0	0	0
227	FXYD2	40.3947	53.6031	18.2984	33.3139	37.5819	17.6674	0	0
228	MAN2C1	10.9175	32.3467	34.7669	23.7956	10.7377	13.8267	0	0
229	FBXO10	24.0185	15.7113	10.0641	1.58637	0.766978	0.768148	0	0
230	PRAMEF4	31.6607	39.7402	54.8951	0	37.5819	4.60889	0	0
231	GRXCR1	0	0	0	28.5547	0	98.3229	0	0
232	NOL8	0	16.6354	0.914919	4.75912	0	8.44963	0	0
233	THBD	45.8534	26.8016	12.8089	7.93187	18.4075	7.68148	0	0
234	SLC4A5	10.9175	17.5596	18.2984	74.5596	0	15.363	0	0
235	UBXN2B	8.73398	15.7113	0	6.3455	0	0	0	0
236	CTXN3	21.835	17.5596	25.6177	19.0365	0	8.44963	0	0
237	DCUN1D4	3.27524	13.8629	9.14919	25.382	0	36.8711	0	0
238	ZNF267	6.55049	11.0903	22.873	39.6594	0	16.1311	0	0
239	ARL15	30.5689	32.3467	13.7238	12.691	9.20374	7.68148	0	0
240	TACR1	17.468	13.8629	0.914919	1.58637	0.766978	6.91333	0	0
241	SEC24D	13.101	10.1661	14.6387	9.51824	0	3.07259	0	0
242	NR3C2	44.7617	10.1661	11.8939	0	19.1745	0	0	0
243	ZNF653	51.3121	47.1338	46.6609	14.2774	6.9028	4.60889	0	0
244	PDK1	28.3854	20.3322	13.7238	22.2092	0	0	0	0
245	PZP	10.9175	13.8629	10.979	42.8321	0	20.74	0	0
246	IL18RAP	16.3762	31.4225	32.9371	82.4915	9.97071	59.9155	0	0
247	CCL26	19.6515	10.1661	1.82984	15.8637	0	0.768148	0	0
248	TAS2R20	9.82573	15.7113	0	11.1046	0	18.4355	0	0
249	PBXIP1	14.1927	0	10.979	30.1411	23.0093	9.98592	0	0
250	CRLF2	8.73398	11.0903	7.31935	34.9002	5.36885	23.0444	0	0
251	BMP10	24.0185	16.6354	10.0641	23.7956	22.2424	0	0	0
252	HIGD1B	17.468	25.8774	31.1072	1.58637	19.9414	17.6674	0	0
253	B4GALNT2	17.468	0	86.0024	44.4185	110.445	62.9881	4.32254	0
254	BOC	3.27524	21.2564	1.82984	0	0	0	0	0
255	OR14I1	36.0277	52.6789	1.82984	33.3139	0	26.117	0	0
256	ARMCX6	7.64223	12.0145	20.1282	4.75912	154.93	10.7541	0	0
257	SLAMF1	36.0277	8.31772	21.9581	0	4.60187	2.30444	0	0
258	TRDN	12.0092	32.3467	3.65968	22.2092	9.97071	0	0	0
259	PDE7B	14.1927	25.8774	10.0641	9.51824	2.30093	9.98592	0	0
260	KRTAP3-3	4.36699	0	6.40443	9.51824	0	0	0	0
261	CPA6	52.4039	16.6354	7.31935	19.0365	16.8735	23.0444	0	0
262	FABP12	13.101	19.408	0	33.3139	0	2.30444	0	0
263	PKHD1	24.0185	17.5596	9.14919	12.691	0	0	0	0
264	OR8G2P	22.9267	6.46934	10.979	7.93187	6.9028	0	0	0
265	MARK1	0	4.62096	5.48951	22.2092	11.5047	61.4518	0	5.10745
266	OTOL1	27.2937	6.46934	10.0641	0	3.83489	0	0	0
267	MS4A18	5.45874	24.029	22.873	26.9684	1.53396	0	0	0
268	PALLD	29.4772	14.7871	13.7238	28.5547	0	3.84074	0	0
269	RSC1A1	8.73398	24.029	3.65968	14.2774	13.0386	18.4355	0	0
270	PCDHGA3	14.1927	0	16.4685	12.691	19.9414	20.74	0	0
271	DDX50	14.1927	8.31772	8.23427	0	0	4.60889	0	0
272	OR52E6	7.64223	15.7113	4.57459	57.1095	5.36885	39.1755	0	0
273	NO-TARGET	7.64223	6.46934	0	0	0	0	0	0
274	SLC39A5	24.0185	12.9387	0	9.51824	4.60187	34.5666	4.32254	3.06447
275	MUC22	15.2845	48.058	2.74476	60.2822	1.53396	66.0607	0	0
276	OR10H1	2.1835	2.77257	26.5326	17.4501	26.0773	0	0	0
277	MBD3L1	7.64223	0	0.914919	0	0	0	0	0
278	NPM3	17.468	7.39353	36.5968	55.5231	9.97071	11.5222	0	0
279	CNIH4	0	28.6499	0	6.3455	2.30093	0	0	0
280	SYF2	17.468	0	3.65968	20.6229	0	13.0585	0	0
281	AMY1A	28.3854	6.46934	0	58.6958	7.66978	192.805	0	9.19341
282	ZC2HC1B	7.64223	1.84838	3.65968	19.0365	19.1745	0	0	0
283	OPALIN	54.5874	32.3467	67.704	52.3503	69.028	14.5948	0	0
284	SST	19.6515	48.058	13.7238	3.17275	1.53396	8.44963	0	0
285	PKIA	26.2019	9.24192	0	23.7956	6.13582	0	0	0
286	NAF1	34.9359	8.31772	0	20.6229	0	18.4355	0	0
287	EXOC4	7.64223	35.1193	21.0431	9.51824	0	0	0	0
288	NFE2L2	45.8534	1.84838	17.3835	22.2092	0	1.5363	0	0
289	PANX1	4.36699	21.2564	37.5117	1.58637	23.0093	0	0	0
290	VPS13A	3.27524	18.4838	1.82984	25.382	0	28.4215	0	0
291	SLC51A	34.9359	29.5741	7.31935	3.17275	0	0	0	0
292	IGF2BP1	1.09175	2.77257	5.48951	9.51824	0	13.8267	0	0
293	RPL7A	17.468	10.1661	2.74476	22.2092	0	25.3489	0	0
294	INO80B	19.6515	15.7113	19.2133	11.1046	9.97071	3.07259	0	0
295	TNNI3K	4.36699	24.029	13.7238	0	19.9414	1.5363	0	0
296	MTFMT	8.73398	1.84838	15.5536	31.7275	0	7.68148	0	0
297	FUBP1	0	1.84838	17.3835	38.073	0	9.98592	0	0
298	DTNA	16.3762	9.24192	9.14919	19.0365	8.43676	3.07259	0	0
299	DDX18	28.3854	18.4838	10.0641	6.3455	0.766978	6.91333	0	0
300	REG4	34.9359	16.6354	8.23427	0	0	0	0	0
301	CEACAM3	17.468	17.5596	0	25.382	0	34.5666	0	0
302	TRIQK	0	19.408	11.8939	23.7956	0	5.37703	0	0
303	ZC3HC1	26.2019	30.4983	17.3835	31.7275	0	9.98592	0	0
304	C6orf201	13.101	1.84838	13.7238	53.9367	0.766978	56.0748	0	0
305	OR1S1	0	33.2709	2.74476	11.1046	7.66978	7.68148	0	0
306	TCTN2	48.0369	34.1951	0.914919	14.2774	0	17.6674	0	0
307	C2orf81	12.0092	9.24192	15.5536	12.691	0.766978	0	0	0
308	SLC5A6	42.5782	23.1048	3.65968	36.4866	6.9028	3.07259	0	0
309	ZNF311	27.2937	21.2564	3.65968	11.1046	8.43676	3.07259	0	0
310	PCDHA13	8.73398	12.9387	0	20.6229	0	3.07259	0	0
311	LPXN	1.09175	24.9532	0	19.0365	0	12.2904	0	0
312	SKA2	19.6515	28.6499	27.4476	9.51824	9.20374	11.5222	0	0
313	PNLIP	0	0.924192	0	0	0	0	0	0
314	RNF148	17.468	18.4838	8.23427	0	0	0	0	0
315	EBLN1	13.101	10.1661	9.14919	0	290.685	1.5363	0	0
316	FOXD1	7.64223	15.7113	6.40443	11.1046	3.06791	25.3489	0	0
317	COX17	25.1102	0	4.57459	3.17275	3.83489	0	0	0
318	CPN1	1.09175	3.69677	18.2984	1.58637	26.0773	2.30444	0	0
319	PTGS2	15.2845	11.0903	1.82984	0	4.60187	2.30444	0	0
320	KRT10	32.7524	20.3322	5.48951	0	0	0.768148	0	0
321	FCRL2	0	9.24192	8.23427	6.3455	0	0	0	0
322	OR8D1	18.5597	6.46934	15.5536	0	41.4168	0	0	0
323	PCDHGA2	19.6515	42.5128	17.3835	4.75912	10.7377	20.74	0	0
324	KRTAP5-6	7.64223	14.7871	0	19.0365	2.30093	0	0	0
325	RNF111	4.36699	10.1661	16.4685	7.93187	0	39.9437	0	0
326	KRTAP5-4	0	32.3467	32.0222	0	11.5047	1.5363	8.64508	0
327	LGR6	6.55049	18.4838	0	19.0365	0	0	0	0
328	HIST4H4	14.1927	9.24192	26.5326	1.58637	19.1745	0	0	0
329	KRTAP9-7	20.7432	16.6354	43.9161	1.58637	3.83489	7.68148	0	0
330	MMP14	33.8442	14.7871	6.40443	28.5547	5.36885	89.1051	0	0
331	SDHC	25.1102	0.924192	5.48951	6.3455	10.7377	12.2904	0	0
332	TTC8	7.64223	36.0435	10.979	33.3139	0	32.2622	0	0
333	ESM1	20.7432	48.058	0	0	0	39.9437	0	0
334	OR4C15	0	21.2564	0	12.691	0	1.5363	0	0
335	KRTAP9-8	10.9175	19.408	26.5326	14.2774	24.5433	8.44963	0	0
336	DPT	15.2845	36.0435	0	1.58637	0	37.6392	0	0
337	IFNA2	4.36699	6.46934	2.74476	3.17275	0	0	0	0
338	OR4K2	3.27524	16.6354	1.82984	12.691	1.53396	9.21777	0	0
339	C7orf69	37.1194	4.62096	18.2984	22.2092	1.53396	9.98592	0	0
340	KRTAP9-3	1.09175	4.62096	30.1923	12.691	36.8149	16.8993	0	0
341	KRTAP9-4	13.101	18.4838	11.8939	14.2774	0	9.21777	0	0
342	KRTAP19-4	4.36699	37.8919	12.8089	36.4866	49.8536	44.5526	0	0
343	SRGAP2B	2.1835	17.5596	0.914919	28.5547	15.3396	7.68148	1.44085	0
344	KRT33A	2.1835	19.408	39.3415	20.6229	99.7071	0	0	0
345	NR0B2	27.2937	6.46934	10.979	44.4185	0.766978	40.7118	0	0
346	MUC5B	38.2112	36.9677	23.7879	23.7956	17.6405	17.6674	0	0
347	CRY1	0	8.31772	41.1713	14.2774	42.9508	0	0	0
348	COL28A1	21.835	18.4838	10.0641	50.764	0	17.6674	0	0
349	CD2	41.4864	25.8774	8.23427	23.7956	16.1065	6.14518	0	0
350	ZNF750	6.55049	31.4225	20.1282	28.5547	1.53396	0	0	0
351	KRTAP23-1	13.101	1.84838	34.7669	0	55.9894	0.768148	0	0
352	KRTAP10-10	12.0092	17.5596	4.57459	0	23.0093	26.117	0	0
353	KRTAP10-2	26.2019	16.6354	16.4685	0	0	1.5363	0	0
354	LYN	13.101	21.2564	0	15.8637	0.766978	0	0	0
355	TMEM30B	29.4772	1.84838	26.5326	17.4501	0	9.21777	0	0
356	MCHR2	15.2845	16.6354	0	19.0365	0	31.4941	0	0
357	MTG2	34.9359	35.1193	8.23427	26.9684	15.3396	33.0304	0	0
358	HUS1	43.6699	14.7871	36.5968	0	236.996	66.0607	74.9241	0
359	SHARPIN	20.7432	17.5596	15.5536	19.0365	0	2.30444	0	0
360	PCDHA11	24.0185	23.1048	39.3415	25.382	53.6885	0	0	0
361	CTAGE8	2.1835	19.408	1.82984	11.1046	0	22.2763	0	0
362	TAF7	7.64223	12.9387	2.74476	17.4501	0	9.98592	0	0
363	KRTAP19-3	6.55049	17.5596	13.7238	52.3503	1.53396	19.2037	0	0
364	SPAG11A	34.9359	44.3612	46.6609	12.691	17.6405	2.30444	0	0
365	C6orf89	42.5782	25.8774	14.6387	17.4501	13.0386	1.5363	0	0
366	IFT172	0	0	0	0	0	0	0	0
367	PROSER3	10.9175	4.62096	26.5326	4.75912	16.8735	0	0	0
368	B9D1	29.4772	26.8016	7.31935	22.2092	13.8056	3.07259	0	0
369	TRMT61A	26.2019	38.816	17.3835	28.5547	0.766978	13.8267	0	0
370	ABHD6	9.82573	28.6499	14.6387	15.8637	12.2716	13.0585	0	0
371	ZNF480	15.2845	32.3467	20.1282	20.6229	18.4075	3.07259	0	0
372	OR10J3	56.7709	11.0903	7.31935	79.3187	46.0187	45.3207	0	0
373	LTB4R2	50.2204	48.9822	63.1294	11.1046	6.13582	1.5363	0	0
374	SMC5	21.835	59.1483	33.852	12.691	1.53396	21.5081	0	0
375	PRSS21	21.835	9.24192	6.40443	26.9684	7.66978	16.1311	0	0
376	NSUN2	37.1194	15.7113	10.0641	17.4501	0	5.37703	0	0
377	YME1L1	20.7432	8.31772	0	20.6229	0	24.5807	0	0
378	LSM5	5.45874	16.6354	9.14919	0	30.6791	3.07259	0	0
379	GH1	27.2937	2.77257	29.2774	55.5231	13.0386	35.3348	0	0
380	ZBTB42	9.82573	42.5128	32.0222	11.1046	0	2.30444	0	0
381	CYP21A2	12.0092	5.54515	9.14919	34.9002	3.06791	28.4215	0	0
382	KRTAP9-9	6.55049	10.1661	4.57459	0	3.83489	0	0	0
383	OR5H2	0	10.1661	12.8089	1.58637	0	0	0	0
384	GABRB2	22.9267	11.0903	3.65968	22.2092	5.36885	5.37703	0	0
385	OR7D2	20.7432	0.924192	16.4685	7.93187	0	0.768148	0	0
386	ACIN1	38.2112	43.437	35.6818	33.3139	73.6299	6.14518	0	0
387	OR4X1	13.101	33.2709	34.7669	33.3139	0	15.363	0	0
388	KRTAP19-8	0	4.62096	0	12.691	0	15.363	0	0
389	PCDHB10	3.27524	0	29.2774	0	6.9028	0	0	0
390	OR2D2	5.45874	18.4838	7.31935	6.3455	3.83489	0	0	0
391	OR10V1	1.09175	30.4983	7.31935	14.2774	20.7084	30.7259	0	0
392	NSF	16.3762	7.39353	0	36.4866	23.7763	6.14518	0	0
393	GAS1	28.3854	10.1661	0	0	0	0	0	0
394	ZIM3	24.0185	0	10.979	0	0.766978	0	0	0
395	OVOL2	28.3854	0	22.873	112.633	23.7763	89.1051	0	0
396	MMP3	6.55049	15.7113	32.0222	4.75912	2.30093	0	0	0
397	GIMAP1	15.2845	27.7257	23.7879	3.17275	3.06791	0	0	0
398	C1R	7.64223	0	10.0641	22.2092	13.0386	18.4355	0	0
399	CEACAM1	16.3762	22.1806	13.7238	19.0365	6.9028	3.07259	0	0
400	MYH10	22.9267	29.5741	0	0	0	0	0	0
401	KRTAP5-3	13.101	32.3467	26.5326	7.93187	17.6405	0.768148	0	0
402	HIST1H3E	32.7524	38.816	8.23427	0	2.30093	0	0	0
403	STUM	9.82573	33.2709	43.0012	66.6277	26.0773	54.5385	0	0
404	RNF10	19.6515	14.7871	17.3835	0	23.7763	3.07259	0	0
405	NAT8B	0	17.5596	4.57459	22.2092	11.5047	19.9718	0	0
406	HOPX	12.0092	0	0	11.1046	0.766978	0	0	0
407	C10orf128	6.55049	12.0145	0	22.2092	0	26.117	0	0
408	CST7	20.7432	42.5128	7.31935	7.93187	15.3396	3.84074	0	0
409	ANKRD28	10.9175	13.8629	17.3835	14.2774	1.53396	2.30444	0	0
410	PPAN-P2RY11	3.27524	11.0903	1.82984	4.75912	0.766978	3.07259	0	0
411	HLTF	27.2937	30.4983	11.8939	36.4866	0	53.7703	0	0
412	SDF2	5.45874	2.77257	8.23427	12.691	13.8056	3.07259	0	0
413	TTC38	12.0092	29.5741	0	28.5547	0	1.5363	0	0
414	SPATA33	25.1102	0	92.4068	0	24.5433	4.60889	0	0
415	WDR35	28.3854	55.4515	81.4278	30.1411	15.3396	17.6674	0	0
416	SLC44A3	19.6515	0	0	39.6594	0	3.84074	0	0
417	GTF3A	31.6607	10.1661	1.82984	26.9684	15.3396	3.84074	0	0
418	LDAH	17.468	12.0145	14.6387	14.2774	9.20374	6.91333	0	0
419	BACH1	14.1927	25.8774	15.5536	19.0365	0	6.91333	0	0
420	DAGLA	21.835	24.9532	11.8939	39.6594	0	23.0444	0	0
421	NOTCH2NL	0	5.54515	0	0	0	0	0	0
422	SNAP91	10.9175	1.84838	0.914919	0	0	0	0	0
423	CDYL	39.3029	5.54515	19.2133	14.2774	23.0093	3.84074	0	0
424	FOXK1	3.27524	33.2709	12.8089	80.9051	15.3396	16.8993	0	4.08596
425	BAG5	22.9267	25.8774	5.48951	17.4501	1.53396	18.4355	0	0
426	PNMA5	43.6699	19.408	67.704	39.6594	26.8442	57.6111	0	0
427	BNIPL	27.2937	0	4.57459	12.691	0	0	0	0
428	LGALS12	36.0277	17.5596	9.14919	60.2822	0	82.1918	0	0
429	POMZP3	9.82573	4.62096	1.82984	22.2092	0	0	0	0
430	PIGK	5.45874	30.4983	31.1072	0	9.20374	7.68148	0	0
431	HEY1	29.4772	16.6354	0	15.8637	0	6.91333	0	0
432	CCDC27	29.4772	14.7871	0	38.073	0	8.44963	0	0
433	OR1S1	14.1927	11.0903	12.8089	4.75912	13.8056	0	0	0
434	AVPI1	14.1927	38.816	23.7879	9.51824	3.83489	1.5363	0	0
435	NO-TARGET	34.9359	17.5596	11.8939	12.691	1.53396	1.5363	0	0
436	IFIT1	0	0	0	33.3139	0	4.60889	0	0
437	SMIM21	6.55049	3.69677	37.5117	23.7956	12.2716	29.9578	0	0
438	RYR1	10.9175	12.9387	17.3835	30.1411	0	23.0444	0	0
439	SCAI	36.0277	12.0145	22.873	9.51824	0	14.5948	0	0
440	ZNF451	1.09175	0	0	9.51824	0	0	0	0
441	SLC5A4	7.64223	25.8774	20.1282	0	9.20374	2.30444	0	0
442	HOXB4	37.1194	23.1048	52.1504	6.3455	17.6405	12.2904	0	0
443	GRM4	14.1927	10.1661	23.7879	0	19.9414	0	0	0
444	PQLC2L	19.6515	52.6789	33.852	12.691	29.1452	5.37703	0	0
445	CPA3	14.1927	16.6354	50.3205	7.93187	16.1065	6.91333	0	0
446	VN1R1	7.64223	6.46934	16.4685	90.4233	13.8056	23.8126	0	0
447	EPM2AIP1	10.9175	17.5596	17.3835	23.7956	29.1452	6.14518	0	0
448	ROS1	18.5597	9.24192	43.9161	0	0	7.68148	0	0
449	SH3GLB1	44.7617	65.6176	22.873	28.5547	10.7377	11.5222	0	0
450	CYB5D2	14.1927	0	19.2133	30.1411	0	7.68148	0	0
451	NO-TARGET	25.1102	33.2709	0	23.7956	0	28.4215	0	0
452	TMEM126A	0	18.4838	21.0431	34.9002	0	9.21777	0	0
453	TBC1D32	28.3854	10.1661	1.82984	0	0	3.84074	0	0
454	NUP107	31.6607	24.029	18.2984	1.58637	11.5047	0	0	0
455	AMER1	36.0277	12.9387	4.57459	0	10.7377	13.8267	0	0
456	ZNF254	34.9359	36.0435	7.31935	23.7956	11.5047	14.5948	0	0
457	TMEM215	45.8534	24.9532	17.3835	26.9684	0	0	0	0
458	RGN	5.45874	41.5886	0	11.1046	13.0386	12.2904	0	0
459	PQLC2L	2.1835	5.54515	4.57459	19.0365	0.766978	0	0	0
460	DECR1	40.3947	18.4838	22.873	17.4501	15.3396	0	0	0
461	PRDM10	17.468	17.5596	11.8939	14.2774	6.13582	0	0	0
462	RPTOR	8.73398	0	19.2133	4.75912	7.66978	4.60889	0	0
463	FAM111A	38.2112	39.7402	1.82984	20.6229	0	27.6533	0	0
464	WRB	21.835	12.9387	10.979	0	6.9028	3.07259	0	0
465	RBAK-RBAKDN	7.64223	17.5596	37.5117	1.58637	0	9.98592	0	0
466	ARL4C	10.9175	1.84838	18.2984	31.7275	0	3.84074	0	0
467	PATZ1	37.1194	44.3612	23.7879	12.691	11.5047	32.2622	0	0
468	FGFR2	26.2019	12.9387	12.8089	20.6229	52.9215	26.117	4.32254	0
469	LYSMD3	15.2845	6.46934	0	0	3.83489	1.5363	0	0
470	BHLHE22	12.0092	18.4838	0	0	0	0	0	0
471	NO-TARGET	24.0185	59.1483	13.7238	19.0365	8.43676	10.7541	0	0
472	COG3	8.73398	21.2564	46.6609	6.3455	49.0866	16.8993	5.76339	0
473	CCT8L2	32.7524	15.7113	5.48951	0	0	0	0	0
474	PDK3	29.4772	34.1951	10.979	30.1411	22.2424	11.5222	0	0
475	PRAMEF11	27.2937	36.9677	35.6818	22.2092	28.3782	13.8267	0	0
476	KLHDC10	15.2845	9.24192	11.8939	12.691	16.1065	26.8852	0	0
477	GZMK	24.0185	2.77257	9.14919	11.1046	0.766978	2.30444	0	0
478	RPL36A-HNRNPH2	3.27524	18.4838	12.8089	30.1411	0	3.07259	0	0
479	POU2AF1	46.9452	59.1483	28.3625	19.0365	0	20.74	0	0
480	GTF2I	0	5.54515	0	0	0	1.5363	0	0
481	OR10X1	5.45874	10.1661	0	20.6229	3.06791	0	0	0
482	IL37	15.2845	10.1661	9.14919	19.0365	6.9028	26.8852	0	0
483	LEO1	24.0185	12.9387	1.82984	0	5.36885	1.5363	0	0
484	GLB1L	13.101	12.0145	2.74476	0	1.53396	0	0	0
485	MIA2	16.3762	7.39353	0.914919	66.6277	18.4075	16.8993	0	0
486	DNAJC12	9.82573	10.1661	0	1.58637	0	0	0	0
487	ELAC1	2.1835	9.24192	44.831	28.5547	0	18.4355	0	0
488	GBP6	7.64223	17.5596	16.4685	17.4501	3.83489	16.8993	0	0
489	ALX4	5.45874	76.7079	0.914919	0	9.20374	0	0	0
490	PHF5A	10.9175	9.24192	1.82984	26.9684	20.7084	6.14518	0	0
491	CKAP2L	6.55049	25.8774	5.48951	22.2092	16.1065	16.1311	0	0
492	OR13C4	26.2019	13.8629	12.8089	3.17275	34.514	3.07259	0	0
493	LURAP1L	2.1835	2.77257	39.3415	17.4501	6.9028	0	0	0
494	C5orf22	14.1927	18.4838	10.979	28.5547	2.30093	66.8289	0	0
495	C16orf58	13.101	10.1661	22.873	38.073	18.4075	31.4941	0	0
496	LRRK1	4.36699	17.5596	32.0222	3.17275	5.36885	0	0	0
497	SNRPE	38.2112	56.3757	7.31935	17.4501	28.3782	10.7541	0	0
498	MFAP4	21.835	48.9822	20.1282	52.3503	33.747	57.6111	0	0
499	COX8A	45.8534	20.3322	24.7028	15.8637	13.8056	19.2037	0	0
500	DNAJB5	30.5689	7.39353	44.831	17.4501	25.3103	22.2763	0	0
501	VEGFD	20.7432	20.3322	23.7879	25.382	8.43676	16.8993	0	0
502	LRRCC1	10.9175	55.4515	0	25.382	25.3103	26.8852	0	0
503	TYMSOS	13.101	14.7871	14.6387	28.5547	8.43676	12.2904	0	0
504	2020-09-01	25.1102	10.1661	17.3835	0	1.53396	9.98592	0	0
505	BAGE5	33.8442	29.5741	17.3835	0	22.2424	0	0	0
506	LGALS1	14.1927	11.0903	3.65968	23.7956	0	5.37703	0	0
507	RTN4	25.1102	13.8629	34.7669	15.8637	16.1065	16.1311	0	0
508	PSKH1	37.1194	25.8774	53.0653	38.073	9.20374	20.74	0	0
509	HAX1	38.2112	22.1806	53.9802	0	14.5726	3.07259	0	0
510	HERC5	25.1102	4.62096	67.704	4.75912	34.514	16.1311	0	0
511	SCGN	24.0185	39.7402	26.5326	6.3455	0	2.30444	0	0
512	BAAT	39.3029	0	12.8089	14.2774	0	2.30444	0	0
513	MOV10L1	16.3762	0.924192	0	17.4501	0	12.2904	0	0
514	ZNF705D	4.36699	0	13.7238	7.93187	6.9028	9.21777	0	0
515	YIPF4	44.7617	31.4225	42.0863	14.2774	15.3396	6.91333	0	0
516	ACTL7B	30.5689	40.6644	0	0	0	39.9437	0	0
517	POTEB2	7.64223	2.77257	0	0	0	0	0	0
518	TLR8	5.45874	14.7871	27.4476	7.93187	4.60187	0	0	0
519	HIST1H2BB	14.1927	12.0145	8.23427	39.6594	2.30093	75.2785	0	0
520	KBTBD7	13.101	21.2564	21.0431	25.382	0	16.1311	0	0
521	ASB15	3.27524	12.9387	3.65968	0	0	0	0	0
522	NO-TARGET	6.55049	14.7871	31.1072	14.2774	2.30093	3.84074	0	0
523	ASPN	9.82573	0	31.1072	19.0365	0	1.5363	0	0
524	AMY2B	8.73398	3.69677	23.7879	0	12.2716	0	0	0
525	ABRA	0	25.8774	10.0641	17.4501	0	45.3207	0	0
526	CYP4Z1	20.7432	0	32.9371	19.0365	25.3103	13.0585	0	0
527	ARRDC5	45.8534	0	10.979	60.2822	6.9028	19.2037	0	0
528	MAD1L1	30.5689	8.31772	44.831	11.1046	46.0187	15.363	0	0
529	DNAJC13	18.5597	18.4838	19.2133	19.0365	6.13582	13.8267	0	0
530	SNW1	6.55049	43.437	0	23.7956	0	15.363	0	0
531	ARID4B	29.4772	15.7113	10.979	20.6229	4.60187	0	0	0
532	ZNF827	18.5597	11.0903	4.57459	25.382	3.06791	25.3489	0	0
533	LRRN3	13.101	19.408	14.6387	26.9684	0	3.07259	0	0
534	KCNJ3	12.0092	36.0435	4.57459	14.2774	0	9.98592	0	0
535	CCDC124	39.3029	14.7871	35.6818	26.9684	23.7763	7.68148	0	0
536	SPATA18	5.45874	39.7402	33.852	0	23.0093	0	0	0
537	KBTBD6	30.5689	18.4838	6.40443	31.7275	0	10.7541	0	0
538	POU4F3	7.64223	14.7871	23.7879	7.93187	30.6791	4.60889	0	0
539	CCDC81	3.27524	20.3322	0	9.51824	9.97071	9.98592	0	0
540	ZNF106	27.2937	12.9387	0	44.4185	0	6.91333	0	0
541	OR6Q1	16.3762	37.8919	8.23427	41.2457	7.66978	17.6674	0	0
542	CNGA2	14.1927	1.84838	0	3.17275	10.7377	4.60889	0	0
543	OBP2A	32.7524	17.5596	25.6177	1.58637	23.7763	17.6674	0	0
544	ALKBH8	8.73398	20.3322	45.7459	0	0	0	0	0
545	CSMD3	8.73398	9.24192	8.23427	22.2092	1.53396	8.44963	0	0
546	CKLF-CMTM1	15.2845	4.62096	0	6.3455	0	0	0	0
547	RDH5	9.82573	12.0145	0	0	0	3.07259	0	0
548	OTUD6B	0	12.9387	13.7238	12.691	0	21.5081	0	0
549	FAS	22.9267	36.0435	25.6177	7.93187	1.53396	4.60889	0	0
550	SIN3A	10.9175	0	0	4.75912	3.06791	0	0	0
551	IKBIP	22.9267	0	0	11.1046	0	27.6533	0	0
552	PCDHB16	13.101	37.8919	0.914919	0	0	0	0	0
553	ZNF836	17.468	10.1661	28.3625	26.9684	2.30093	53.7703	0	0
554	KLHL40	0	1.84838	0	0	0	0	0	0
555	OR4D11	3.27524	13.8629	1.82984	42.8321	6.13582	6.14518	0	0
556	ODAM	31.6607	41.5886	7.31935	22.2092	0	32.2622	0	0
557	CUTC	0	30.4983	30.1923	57.1095	3.06791	9.98592	0	0
558	SMCP	16.3762	0	9.14919	7.93187	12.2716	0	0	0
559	RNF150	26.2019	36.9677	0	23.7956	0	5.37703	0	0
560	OR10G3	4.36699	21.2564	0	9.51824	0	1.5363	0	0
561	GPHA2	8.73398	6.46934	27.4476	17.4501	19.9414	33.7985	0	0
562	MTRNR2L10	12.0092	24.029	21.9581	46.0048	12.2716	2.30444	0	0
563	ZNF529	0	15.7113	0	20.6229	0	9.98592	0	0
564	P2RY11	9.82573	15.7113	0	19.0365	4.60187	9.21777	0	0
565	STRAP	1.09175	18.4838	7.31935	0	0	0.768148	0	0
566	RAP2C	31.6607	12.9387	7.31935	11.1046	0	6.14518	0	0
567	SLC7A11	3.27524	6.46934	0.914919	15.8637	4.60187	5.37703	0	0
568	PALMD	22.9267	15.7113	9.14919	26.9684	3.83489	2.30444	0	0
569	SUCLG1	12.0092	0	16.4685	0	17.6405	6.14518	0	0
570	GPR182	26.2019	36.0435	2.74476	0	1.53396	0	0	0
571	GMPPA	22.9267	5.54515	0.914919	4.75912	0	0.768148	0	0
572	NAA25	2.1835	12.0145	6.40443	4.75912	49.8536	0	0	0
573	DLG2	18.5597	6.46934	0	1.58637	0	0.768148	0	0
574	TAAR1	14.1927	0	0.914919	7.93187	0	15.363	0	0
575	CARD11	8.73398	14.7871	0	20.6229	2.30093	7.68148	0	0
576	GYPA	25.1102	0	9.14919	23.7956	0	31.4941	0	0
577	FARSB	10.9175	10.1661	10.979	0	9.97071	2.30444	0	0
578	NO-TARGET	24.0185	22.1806	1.82984	53.9367	0	12.2904	0	0
579	ZNF334	8.73398	56.3757	29.2774	3.17275	4.60187	13.0585	0	0
580	C1orf162	18.5597	0	0	9.51824	0	17.6674	0	0
581	OR13H1	9.82573	68.3902	2.74476	34.9002	0	0	0	0
582	TAAR2	0	19.408	5.48951	12.691	0	4.60889	0	0
583	LIN52	13.101	36.0435	14.6387	33.3139	0	0	0	0
584	NXF5	9.82573	9.24192	0	0	0	0	0	0
585	CALHM3	34.9359	41.5886	88.7471	14.2774	9.20374	5.37703	0	0
586	ADCK1	17.468	7.39353	49.4056	44.4185	4.60187	19.9718	0	0
587	MTRF1L	17.468	24.029	30.1923	1.58637	3.06791	0	0	0
588	POLR1C	5.45874	25.8774	2.74476	1.58637	0	0	0	0
589	TXNDC9	17.468	8.31772	0	3.17275	0	5.37703	0	0
590	DNASE2B	37.1194	13.8629	5.48951	4.75912	4.60187	6.91333	0	0
591	TEX14	52.4039	48.9822	28.3625	12.691	10.7377	4.60889	0	0
592	CCDC43	8.73398	13.8629	17.3835	1.58637	0	1.5363	0	0
593	DEFB119	22.9267	17.5596	10.979	41.2457	0	23.0444	0	0
594	AKAP4	37.1194	52.6789	39.3415	4.75912	0.766978	0.768148	0	0
595	LDHAL6B	29.4772	33.2709	25.6177	1.58637	0	12.2904	0	0
596	MAP3K19	16.3762	27.7257	1.82984	11.1046	0.766978	0	0	0
597	PRH2	1.09175	15.7113	8.23427	4.75912	1.53396	15.363	0	0
598	RNF207	15.2845	38.816	14.6387	14.2774	3.06791	0	0	0
599	L3MBTL3	14.1927	9.24192	30.1923	6.3455	6.13582	0	0	0
600	SPATA17	9.82573	40.6644	30.1923	0	40.6498	6.91333	0	0
601	BEND5	0	9.24192	1.82984	9.51824	10.7377	8.44963	0	0
602	NMNAT2	3.27524	0	0	0	0	0	0	0
603	ACTR5	31.6607	17.5596	7.31935	14.2774	0	13.0585	0	0
604	CSTF3	12.0092	19.408	24.7028	9.51824	0	2.30444	0	0
605	TFAP2D	5.45874	18.4838	16.4685	34.9002	6.9028	13.8267	0	0
606	MAP3K19	32.7524	20.3322	9.14919	14.2774	19.9414	3.84074	0	0
607	POLDIP3	2.1835	14.7871	8.23427	30.1411	3.06791	0	0	0
608	TSTD3	30.5689	12.9387	0	0	0	0	0	0
609	CD209	21.835	20.3322	32.9371	25.382	8.43676	3.07259	0	0
610	IDNK	17.468	30.4983	9.14919	14.2774	5.36885	16.1311	0	0
611	ABCC5	15.2845	12.9387	18.2984	4.75912	0	0	0	0
612	SIPA1L2	3.27524	34.1951	19.2133	0	1.53396	0	0	0
613	SFSWAP	4.36699	27.7257	1.82984	4.75912	3.06791	6.91333	0	0
614	SHOX	32.7524	22.1806	7.31935	3.17275	1.53396	12.2904	0	0
615	TTC12	42.5782	57.2999	32.0222	31.7275	19.1745	0	0	0
616	F5	5.45874	5.54515	0	4.75912	0	2.30444	0	0
617	CRYBA4	1.09175	30.4983	15.5536	28.5547	0	3.84074	0	0
618	HLA-A	19.6515	32.3467	12.8089	7.93187	0	0	0	0
619	KIF21B	10.9175	8.31772	54.8951	0	35.281	4.60889	0	0
620	IL21	22.9267	32.3467	15.5536	36.4866	0	2.30444	0	0
621	NDUFB8	3.27524	21.2564	25.6177	3.17275	26.8442	1.5363	0	0
622	HPRT1	5.45874	34.1951	0	12.691	0	34.5666	0	0
623	BMPER	29.4772	36.9677	1.82984	3.17275	0	8.44963	0	0
624	PARS2	1.09175	14.7871	8.23427	20.6229	3.06791	4.60889	0	0
625	DOCK9	0	18.4838	0.914919	1.58637	0	0.768148	0	0
626	CDHR1	7.64223	11.0903	24.7028	42.8321	12.2716	10.7541	0	0
627	VPS13C	25.1102	18.4838	31.1072	22.2092	3.83489	33.0304	0	0
628	PSMB11	39.3029	36.9677	11.8939	28.5547	2.30093	26.8852	0	0
629	ADO	10.9175	5.54515	13.7238	53.9367	0	60.6837	0	0
630	CLUAP1	16.3762	0	10.0641	7.93187	4.60187	0	0	0
631	SERPINF1	31.6607	25.8774	5.48951	4.75912	11.5047	3.84074	0	0
632	NO-TARGET	12.0092	14.7871	1.82984	4.75912	0	9.98592	0	0
633	DEGS2	39.3029	3.69677	49.4056	7.93187	24.5433	0	0	0
634	PRDX1	7.64223	25.8774	6.40443	7.93187	6.9028	3.84074	0	0
635	GNAS	15.2845	26.8016	20.1282	31.7275	8.43676	3.07259	0	0
636	ARHGEF39	3.27524	13.8629	6.40443	0	3.83489	2.30444	0	0
637	NUSAP1	72.0554	21.2564	0	6.3455	1.53396	1.5363	0	0
638	TMEM132E	9.82573	15.7113	3.65968	19.0365	0	13.8267	0	0
639	CKB	21.835	30.4983	13.7238	33.3139	7.66978	7.68148	0	0
640	ELP2	34.9359	24.9532	0	17.4501	2.30093	2.30444	0	0
641	NPRL2	13.101	18.4838	15.5536	58.6958	7.66978	8.44963	0	0
642	SLC45A3	13.101	14.7871	8.23427	0	7.66978	0	0	0
643	FMC1	0	11.0903	0	15.8637	5.36885	13.8267	0	0
644	CAPN11	6.55049	12.9387	0	22.2092	0	5.37703	0	0
645	LYRM1	7.64223	6.46934	52.1504	36.4866	35.281	28.4215	0	0
646	C3orf58	60.0461	34.1951	39.3415	39.6594	62.1252	4.60889	0	0
647	NME8	29.4772	24.029	21.9581	34.9002	25.3103	3.84074	0	0
648	MYL1	0	17.5596	2.74476	6.3455	0.766978	0	0	0
649	LCE3D	17.468	8.31772	30.1923	0	9.97071	0	0	0
650	TMED8	25.1102	2.77257	5.48951	15.8637	0	5.37703	0	0
651	ANP32D	22.9267	38.816	15.5536	53.9367	9.20374	10.7541	0	0
652	SPTBN2	13.101	24.029	49.4056	19.0365	191.745	7.68148	0	0
653	PLCXD3	32.7524	18.4838	0	31.7275	0	46.857	0	0
654	SLC2A7	1.09175	17.5596	17.3835	0	15.3396	0	0	0
655	C1orf226	22.9267	31.4225	10.979	31.7275	14.5726	8.44963	0	0
656	ANKLE1	17.468	22.1806	5.48951	49.1776	0	3.84074	0	0
657	CHAC2	31.6607	19.408	12.8089	20.6229	19.1745	8.44963	0	0
658	BCO1	9.82573	31.4225	10.979	7.93187	15.3396	5.37703	2.88169	0
659	PCDH18	20.7432	16.6354	27.4476	26.9684	21.4754	8.44963	0	0
660	SERPINA7	4.36699	11.0903	17.3835	0	7.66978	0	0	0
661	DCTN3	17.468	24.9532	38.4266	1.58637	16.8735	1.5363	0	0
662	CYP3A5	10.9175	21.2564	0	1.58637	0	0	0	0
663	MYOM2	30.5689	24.9532	0.914919	26.9684	0	4.60889	0	0
664	FUZ	9.82573	11.0903	10.0641	9.51824	0	6.91333	0	0
665	ZNF550	19.6515	8.31772	8.23427	26.9684	10.7377	24.5807	0	0
666	LYRM1	33.8442	9.24192	7.31935	4.75912	17.6405	28.4215	0	0
667	POU2F3	2.1835	9.24192	4.57459	23.7956	0	14.5948	0	0
668	MAGEC3	8.73398	0	25.6177	4.75912	0	1.5363	0	0
669	PDE1B	2.1835	37.8919	3.65968	9.51824	0	0	0	0
670	ZNF710	12.0092	12.0145	26.5326	23.7956	0.766978	3.84074	0	0
671	RASA1	7.64223	20.3322	62.2145	9.51824	326.733	0	4.32254	0
672	EIF1AD	24.0185	13.8629	14.6387	0	3.83489	0	0	0
673	SLC4A5	26.2019	12.9387	10.979	26.9684	5.36885	19.9718	0	0
674	ANAPC7	22.9267	14.7871	9.14919	11.1046	0	0	0	0
675	CHST4	7.64223	10.1661	67.704	57.1095	39.1159	19.2037	0	0
676	PIK3R6	22.9267	12.9387	21.0431	33.3139	8.43676	2.30444	0	0
677	MOS	4.36699	41.5886	19.2133	19.0365	2.30093	13.0585	0	0
678	UBXN2B	22.9267	3.69677	7.31935	15.8637	0	0	0	0
679	GSTA5	10.9175	10.1661	0	4.75912	0	14.5948	0	0
680	NEU2	43.6699	34.1951	32.9371	15.8637	13.8056	7.68148	0	0
681	MFSD7	0	15.7113	20.1282	22.2092	0	0	0	0
682	RPS23	19.6515	25.8774	1.82984	0	0	0	0	0
683	MAGEE1	12.0092	3.69677	5.48951	0	5.36885	0	0	0
684	TSPAN31	9.82573	3.69677	30.1923	9.51824	25.3103	8.44963	0	0
685	DEFA6	24.0185	16.6354	14.6387	20.6229	0	4.60889	0	0
686	TMEM268	58.9544	15.7113	16.4685	38.073	4.60187	5.37703	0	0
687	RARRES3	2.1835	36.9677	38.4266	4.75912	4.60187	7.68148	0	0
688	ATG12	16.3762	31.4225	3.65968	50.764	3.06791	3.84074	0	0
689	MAGEC1	3.27524	34.1951	16.4685	6.3455	15.3396	9.98592	0	0
690	PHIP	21.835	15.7113	0	12.691	3.83489	4.60889	0	0
691	MYO15A	34.9359	23.1048	17.3835	4.75912	26.0773	0	0	0
692	CALCRL	8.73398	16.6354	16.4685	76.146	2.30093	37.6392	0	0
693	FAM180B	10.9175	34.1951	0	46.0048	0	59.1474	0	0
694	FCN1	16.3762	0	9.14919	11.1046	0	2.30444	0	0
695	AAR2	39.3029	25.8774	7.31935	4.75912	2.30093	10.7541	0	0
696	CLRN1	18.5597	21.2564	2.74476	23.7956	0	9.21777	0	0
697	AMY1A	9.82573	16.6354	17.3835	3.17275	3.83489	6.14518	0	0
698	CALCOCO2	36.0277	26.8016	10.979	31.7275	12.2716	44.5526	0	0
699	BIN1	4.36699	36.9677	27.4476	7.93187	39.1159	11.5222	0	0
700	PLA2R1	1.09175	12.0145	12.8089	65.0413	9.20374	9.98592	0	0
701	TMBIM6	18.5597	25.8774	21.9581	22.2092	19.1745	39.1755	0	0
702	CCL4L2	10.9175	45.2854	19.2133	30.1411	4.60187	8.44963	0	0
703	KIAA0907	50.2204	9.24192	26.5326	11.1046	4.60187	13.8267	0	0
704	CIT	27.2937	5.54515	5.48951	0	0	6.14518	0	0
705	COLQ	33.8442	13.8629	48.4907	65.0413	9.97071	27.6533	0	0
706	GLT6D1	15.2845	35.1193	16.4685	60.2822	10.7377	9.98592	0	0
707	TEK	30.5689	22.1806	9.14919	0	9.97071	12.2904	0	0
708	NCR2	13.101	21.2564	2.74476	6.3455	6.9028	2.30444	0	0
709	UFD1	10.9175	48.058	46.6609	0	22.2424	0	0	0
710	GDF3	5.45874	27.7257	31.1072	7.93187	29.9121	0	0	0
711	WWP2	21.835	23.1048	21.9581	7.93187	25.3103	1.5363	0	0
712	ZNF354C	12.0092	25.8774	29.2774	22.2092	23.7763	11.5222	0	0
713	ANKRD45	8.73398	24.029	15.5536	0	19.9414	0.768148	0	0
714	EFR3B	13.101	24.029	20.1282	26.9684	19.9414	5.37703	0	0
715	ISLR2	4.36699	48.058	10.979	3.17275	20.7084	6.91333	0	0
716	CLPSL2	16.3762	16.6354	24.7028	28.5547	6.9028	39.9437	0	0
717	SHKBP1	32.7524	13.8629	10.979	11.1046	7.66978	0.768148	0	0
718	COLCA1	8.73398	18.4838	0	15.8637	0	0	0	0
719	DNAJB9	6.55049	28.6499	29.2774	0	7.66978	0	0	0
720	SASH1	42.5782	8.31772	48.4907	19.0365	0	3.84074	0	0
721	DUSP19	36.0277	0	48.4907	14.2774	13.0386	3.84074	0	0
722	DEFB105B	5.45874	0	21.0431	38.073	17.6405	2.30444	0	0
723	ACAN	2.1835	30.4983	7.31935	14.2774	0	23.8126	0	0
724	PINK1	26.2019	0	63.1294	0	92.0374	9.98592	0	0
725	TSHZ2	32.7524	39.7402	32.9371	11.1046	10.7377	3.84074	0	0
726	SYPL2	17.468	22.1806	8.23427	77.7323	9.20374	41.48	0	0
727	VCL	19.6515	48.9822	15.5536	0	13.0386	6.91333	0	0
728	USP27X	39.3029	0	10.0641	3.17275	0	0.768148	0	0
729	ABCA4	10.9175	12.0145	40.2564	15.8637	8.43676	23.8126	0	0
730	TCN2	18.5597	19.408	12.8089	6.3455	2.30093	3.84074	0	0
731	GIMAP6	32.7524	12.0145	27.4476	19.0365	5.36885	4.60889	0	0
732	MOS	28.3854	48.9822	23.7879	20.6229	0	12.2904	0	0
733	HSD3B2	17.468	36.0435	0	30.1411	15.3396	3.84074	0	0
734	MAP2K5	13.101	18.4838	5.48951	4.75912	0	0.768148	0	0
735	CCAR1	26.2019	26.8016	12.8089	6.3455	114.28	0	7.20424	0
736	COL1A2	8.73398	6.46934	8.23427	0	2.30093	13.8267	0	0
737	SRRM5	36.0277	21.2564	14.6387	22.2092	0	9.98592	0	0
738	CUL7	63.3214	14.7871	8.23427	6.3455	12.2716	0	0	0
739	COLEC10	16.3762	7.39353	6.40443	9.51824	10.7377	3.84074	0	0
740	HMGCS2	12.0092	31.4225	0	38.073	0	13.0585	0	0
741	TUBG2	46.9452	21.2564	14.6387	25.382	3.06791	19.2037	0	0
742	TMEM30A	17.468	18.4838	8.23427	55.5231	5.36885	17.6674	0	0
743	RGS3	13.101	3.69677	28.3625	23.7956	12.2716	2.30444	0	0
744	ETHE1	14.1927	12.0145	9.14919	34.9002	0	12.2904	0	0
745	SEMA4D	15.2845	7.39353	7.31935	0	3.06791	0	0	0
746	UTP23	6.55049	14.7871	51.2355	15.8637	6.9028	0	0	0
747	TTYH2	12.0092	46.2096	33.852	20.6229	6.13582	24.5807	0	0
748	SPTAN1	15.2845	44.3612	31.1072	44.4185	0	6.14518	0	0
749	ENPP6	33.8442	20.3322	56.725	36.4866	9.97071	47.6252	0	0
750	SERPINB10	49.1287	21.2564	7.31935	4.75912	0	0.768148	0	0
751	DMAP1	15.2845	12.0145	0	41.2457	3.06791	10.7541	0	0
752	TRIM21	14.1927	45.2854	17.3835	15.8637	0	11.5222	0	0
753	MIA2	34.9359	18.4838	7.31935	7.93187	4.60187	18.4355	0	0
754	C3orf20	3.27524	36.0435	27.4476	15.8637	14.5726	0	0	0
755	HFM1	28.3854	31.4225	9.14919	52.3503	5.36885	6.14518	0	0
756	CEACAM1	15.2845	3.69677	0	9.51824	0	6.14518	0	0
757	AMY1C	16.3762	0	38.4266	6.3455	85.9015	0	0	0
758	APOC3	33.8442	15.7113	39.3415	7.93187	41.4168	0	0	0
759	MCEE	40.3947	40.6644	10.979	11.1046	10.7377	1.5363	0	0
760	OR7G3	8.73398	4.62096	18.2984	9.51824	24.5433	0.768148	0	0
761	C9orf64	25.1102	7.39353	12.8089	39.6594	14.5726	18.4355	0	0
762	DUSP13	33.8442	10.1661	12.8089	0	0	0	0	0
763	ETFA	12.0092	9.24192	17.3835	30.1411	13.8056	19.2037	0	0
764	ADGRE3	9.82573	0	58.5548	23.7956	73.6299	3.07259	0	0
765	TNFRSF11B	42.5782	10.1661	36.5968	9.51824	4.60187	1.5363	0	0
766	SLC22A2	18.5597	0.924192	27.4476	22.2092	19.9414	14.5948	0	0
767	SLC30A7	42.5782	18.4838	25.6177	3.17275	32.2131	15.363	0	1.02149
768	DYNC1I2	28.3854	24.9532	4.57459	11.1046	0	5.37703	0	0
769	INTS12	13.101	4.62096	0.914919	7.93187	0.766978	0	0	0
770	PCDHA11	14.1927	11.0903	53.0653	22.2092	82.0667	15.363	0	0
771	EIF3I	4.36699	26.8016	19.2133	36.4866	0	5.37703	0	0
772	OR10A4	3.27524	3.69677	43.9161	0	30.6791	0	0	0
773	OR2F1	43.6699	6.46934	23.7879	139.601	28.3782	46.0889	0	2.04298
774	CFI	12.0092	17.5596	0	7.93187	3.83489	0	0	0
775	RSPH14	27.2937	16.6354	38.4266	4.75912	29.9121	23.8126	0	0
776	MSANTD3-TMEFF1	17.468	4.62096	46.6609	14.2774	5.36885	0	0	0
777	TIMM23	36.0277	2.77257	18.2984	26.9684	5.36885	20.74	0	0
778	KLRB1	8.73398	46.2096	57.6399	1.58637	17.6405	6.91333	0	0
779	RPL6	6.55049	0.924192	0	6.3455	0	0	0	0
780	SP100	4.36699	28.6499	0	0	11.5047	0	0	0
781	METTL7A	24.0185	15.7113	14.6387	92.0097	6.9028	26.117	0	0
782	NUP62CL	31.6607	16.6354	52.1504	4.75912	37.5819	20.74	0	0
783	STARD8	10.9175	8.31772	9.14919	1.58637	0	0	0	0
784	MRPS11	39.3029	36.9677	14.6387	66.6277	13.8056	25.3489	0	0
785	SUSD2	32.7524	21.2564	43.9161	0	23.7763	0.768148	0	0
786	TREH	15.2845	3.69677	0	3.17275	16.8735	0	0	0
787	B4GALNT2	21.835	44.3612	50.3205	72.9732	59.0573	190.501	0	2.04298
788	SLAMF8	27.2937	22.1806	35.6818	6.3455	4.60187	7.68148	0	0
789	COX18	7.64223	17.5596	24.7028	7.93187	17.6405	3.84074	0	0
790	RASIP1	21.835	12.9387	23.7879	7.93187	0	0	0	0
791	HIST1H2BK	27.2937	37.8919	21.9581	33.3139	6.13582	23.8126	0	0
792	UQCC2	32.7524	61.9208	8.23427	17.4501	0	13.8267	0	0
793	COX6B1	34.9359	32.3467	0	11.1046	0	3.07259	0	0
794	HYPM	0	29.5741	54.8951	25.382	55.2224	18.4355	0	0
795	XRCC3	21.835	36.0435	33.852	11.1046	32.9801	9.21777	0	0
796	EPHX1	26.2019	33.2709	33.852	1.58637	44.4847	0	0	0
797	KRTAP19-6	0	5.54515	0	14.2774	0	0	0	0
798	CCR2	17.468	11.0903	4.57459	79.3187	0	78.3511	0	0
799	ESRRB	33.8442	7.39353	29.2774	14.2774	3.83489	13.0585	0	0
800	NEK8	30.5689	50.8305	9.14919	3.17275	0	6.14518	0	0
801	HEATR9	25.1102	13.8629	22.873	6.3455	0	1.5363	0	0
802	NDUFA4L2	39.3029	29.5741	21.9581	23.7956	21.4754	8.44963	0	0
803	CHRNA1	0	27.7257	9.14919	0	9.20374	0	0	0
804	H2AFB2	32.7524	28.6499	109.79	23.7956	62.8922	0.768148	0	0
805	SLAMF1	9.82573	34.1951	15.5536	4.75912	0	0.768148	0	0
806	GPR183	21.835	18.4838	20.1282	6.3455	9.97071	15.363	0	0
807	LOC101929926	22.9267	14.7871	17.3835	6.3455	0	2.30444	0	0
808	RYK	29.4772	60.0725	105.216	7.93187	29.9121	2.30444	0	0
809	VGLL3	4.36699	21.2564	0	0	0	0.768148	0	0
810	DHX29	38.2112	29.5741	35.6818	0	0	3.07259	0	0
811	HINT2	31.6607	22.1806	28.3625	28.5547	10.7377	16.8993	0	0
812	PDE7B	20.7432	62.845	21.9581	15.8637	55.2224	0	0	0
813	NUDT9	41.4864	11.0903	48.4907	14.2774	12.2716	3.07259	0	0
814	SLC17A4	3.27524	2.77257	10.0641	20.6229	0	6.14518	0	0
815	TAF1B	18.5597	16.6354	57.6399	30.1411	79.7657	39.9437	0	0
816	KRT6C	43.6699	21.2564	53.0653	14.2774	259.239	8.44963	0	0
817	GGT1	27.2937	17.5596	9.14919	82.4915	5.36885	7.68148	0	0
818	MAP3K6	31.6607	18.4838	0	14.2774	0	14.5948	0	0
819	TRO	27.2937	3.69677	4.57459	0	3.06791	8.44963	0	0
820	SERPINH1	16.3762	2.77257	51.2355	7.93187	26.8442	0	0	0
821	PDLIM3	22.9267	4.62096	22.873	46.0048	16.1065	40.7118	0	0
822	KCTD14	45.8534	18.4838	13.7238	11.1046	29.9121	7.68148	0	0
823	ACSM3	13.101	3.69677	0	6.3455	3.06791	0	0	0
824	ZC3H12B	10.9175	0	48.4907	1.58637	10.7377	5.37703	0	0
825	TAF6L	28.3854	37.8919	7.31935	25.382	3.06791	27.6533	0	0
826	HMCN2	43.6699	15.7113	161.026	61.8686	312.16	0.768148	0	0
827	DCAF8L2	30.5689	4.62096	26.5326	12.691	17.6405	6.14518	0	0
828	FABP9	10.9175	33.2709	4.57459	22.2092	26.0773	16.1311	0	0
829	RMDN2	5.45874	15.7113	0	0	0	0	0	0
830	RPE65	24.0185	12.9387	11.8939	14.2774	9.97071	19.9718	0	0
831	EHF	8.73398	3.69677	14.6387	20.6229	8.43676	31.4941	0	0
832	INTS2	32.7524	4.62096	4.57459	33.3139	1.53396	6.14518	0	0
833	MS4A12	31.6607	14.7871	0	39.6594	0	13.0585	0	0
834	SNUPN	50.2204	6.46934	15.5536	17.4501	33.747	0	0	0
835	LRRC31	24.0185	47.1338	39.3415	11.1046	6.9028	0	0	0
836	OR2T27	25.1102	11.0903	13.7238	25.382	0	19.9718	0	0
837	MAMDC2	16.3762	26.8016	0	1.58637	0	6.91333	0	0
838	DUOXA2	5.45874	38.816	11.8939	22.2092	9.20374	16.1311	0	0
839	NO-TARGET	7.64223	22.1806	0	38.073	0	42.2481	0	0
840	KRTAP4-8	12.0092	0	6.40443	47.5912	0	18.4355	0	0
841	COG4	6.55049	7.39353	0	31.7275	0	24.5807	0	0
842	NO-TARGET	12.0092	8.31772	13.7238	11.1046	0	6.91333	0	0
843	RAB26	43.6699	50.8305	68.6189	28.5547	92.8043	58.3792	0	0
844	EVX2	33.8442	35.1193	6.40443	44.4185	5.36885	3.07259	0	0
845	KLF11	26.2019	18.4838	18.2984	34.9002	6.13582	5.37703	0	0
846	SEC24C	41.4864	23.1048	13.7238	19.0365	4.60187	0	0	0
847	DSPP	45.8534	69.3144	13.7238	14.2774	3.06791	8.44963	0	0
848	CLLU1	16.3762	20.3322	15.5536	17.4501	0	12.2904	0	0
849	LMTK3	36.0277	9.24192	29.2774	17.4501	2.30093	5.37703	0	0
850	PTCHD4	20.7432	0	2.74476	1.58637	3.06791	9.21777	0	0
851	OR52E6	40.3947	25.8774	83.2576	25.382	31.4461	15.363	0	0
852	LYG1	0	14.7871	0	7.93187	0	11.5222	0	0
853	BBOX1	5.45874	13.8629	25.6177	63.455	4.60187	71.4377	0	0
854	TTC30B	40.3947	25.8774	23.7879	28.5547	0	28.4215	0	0
855	SLC4A9	17.468	8.31772	5.48951	6.3455	15.3396	5.37703	0	0
856	SPX	60.0461	36.0435	8.23427	30.1411	5.36885	2.30444	0	0
857	OR2A12	0	14.7871	7.31935	9.51824	3.83489	11.5222	0	0
858	SLC7A13	18.5597	22.1806	1.82984	7.93187	13.0386	3.84074	0	0
859	TGIF2LY	27.2937	24.029	10.0641	0	9.97071	0.768148	0	0
860	TGIF2LX	24.0185	12.9387	30.1923	47.5912	3.83489	9.21777	0	0
861	ZBP1	14.1927	19.408	2.74476	41.2457	28.3782	63.7563	0	0
862	SVIL	15.2845	0.924192	20.1282	39.6594	8.43676	23.0444	0	0
863	SMCO3	1.09175	15.7113	0	20.6229	31.4461	0.768148	0	0
864	KRTAP5-7	34.9359	40.6644	26.5326	76.146	16.8735	82.1918	0	0
865	ZNF132	13.101	12.0145	8.23427	0	24.5433	0	0	0
866	PYGM	30.5689	12.9387	33.852	77.7323	3.83489	50.6978	0	0
867	INPP4B	8.73398	21.2564	6.40443	20.6229	0	31.4941	0	0
868	COG4	4.36699	26.8016	0	0	0	8.44963	0	0
869	SLFN12	40.3947	33.2709	26.5326	9.51824	0	3.07259	0	0
870	ATE1	45.8534	60.0725	7.31935	50.764	0	79.1192	0	0
871	KRTAP5-11	18.5597	26.8016	21.0431	42.8321	6.13582	14.5948	0	0
872	GPR85	12.0092	0	0	0	0	0	0	0
873	OTOL1	3.27524	23.1048	3.65968	12.691	6.9028	2.30444	0	0
874	SNTG1	28.3854	24.029	15.5536	28.5547	6.13582	0	0	0
875	TSPAN10	58.9544	25.8774	11.8939	44.4185	10.7377	0	0	0
876	OR1E2	28.3854	12.0145	39.3415	15.8637	14.5726	19.2037	0	0
877	OR52B2	0	39.7402	10.979	145.946	7.66978	102.164	0	9.19341
878	PCDHGA6	6.55049	36.0435	40.2564	0	69.795	2.30444	0	0
879	FCER1A	2.1835	35.1193	11.8939	14.2774	0	5.37703	0	0
880	ALDH3A1	27.2937	18.4838	45.7459	12.691	26.0773	5.37703	0	0
881	CASR	26.2019	31.4225	29.2774	26.9684	15.3396	8.44963	0	0
882	TTC30A	20.7432	16.6354	8.23427	31.7275	6.9028	57.6111	0	0
883	TCN1	33.8442	32.3467	14.6387	0	15.3396	0	0	0
884	CYLC1	2.1835	5.54515	44.831	4.75912	5.36885	4.60889	0	0
885	LRRC56	12.0092	0	52.1504	15.8637	181.774	11.5222	0	0
886	KRTAP21-1	3.27524	0.924192	4.57459	22.2092	0	0	0	0
887	OCM	15.2845	46.2096	43.0012	1.58637	98.9402	2.30444	0	0
888	MSRA	43.6699	43.437	21.9581	60.2822	13.0386	41.48	0	0
889	C11orf86	51.3121	24.9532	43.9161	17.4501	13.8056	0	0	0
890	IL1RL1	29.4772	0	0.914919	55.5231	10.7377	7.68148	0	0
891	UGT2B7	50.2204	48.058	21.9581	19.0365	0	54.5385	0	0
892	MZT1	15.2845	20.3322	32.0222	15.8637	23.7763	5.37703	0	0
893	RBBP5	56.7709	47.1338	33.852	19.0365	22.2424	0	0	0
894	CLIC2	4.36699	2.77257	18.2984	9.51824	25.3103	42.2481	0	0
895	DMBT1	17.468	33.2709	34.7669	1.58637	0.766978	3.07259	0	0
896	SST	16.3762	33.2709	1.82984	23.7956	0.766978	40.7118	0	0
897	OR4S2	27.2937	22.1806	25.6177	11.1046	1.53396	0	0	0
898	TRPC3	31.6607	32.3467	52.1504	12.691	15.3396	20.74	0	0
899	LILRB3	0	26.8016	37.5117	44.4185	16.8735	27.6533	0	0
900	HOXD9	15.2845	24.9532	20.1282	57.1095	4.60187	60.6837	0	0
901	MBD3L2	21.835	24.029	24.7028	0	3.06791	0	0	0
902	TYK2	44.7617	24.9532	7.31935	72.9732	15.3396	36.1029	0	0
903	SMC3	9.82573	33.2709	41.1713	19.0365	13.8056	8.44963	0	0
904	OLFM1	16.3762	22.1806	29.2774	14.2774	3.83489	6.91333	0	0
905	C2CD4A	37.1194	45.2854	48.4907	6.3455	22.2424	9.98592	0	0
906	MAK	0	0	0.914919	0	0	0	0	0
907	STAP2	41.4864	50.8305	0	9.51824	0	6.91333	0	0
908	PDIK1L	3.27524	8.31772	0	0	0	0	0	0
909	PROSER1	9.82573	33.2709	12.8089	3.17275	0	3.84074	0	0
910	PRSS57	36.0277	30.4983	23.7879	22.2092	26.0773	23.0444	0	0
911	PDZRN4	7.64223	42.5128	10.979	9.51824	0	11.5222	0	0
912	S100A11	31.6607	26.8016	21.0431	34.9002	0	10.7541	0	0
913	ARID2	18.5597	29.5741	17.3835	38.073	0	23.8126	0	0
914	RSPRY1	29.4772	57.2999	29.2774	20.6229	19.1745	60.6837	0	0
915	PIP5KL1	50.2204	25.8774	14.6387	49.1776	8.43676	17.6674	0	0
916	NUGGC	5.45874	27.7257	55.8101	4.75912	54.4554	0	0	0
917	PIK3IP1	25.1102	21.2564	30.1923	34.9002	16.1065	1.5363	0	0
918	SWT1	26.2019	8.31772	14.6387	0	38.3489	25.3489	0	0
919	MTFMT	8.73398	29.5741	39.3415	15.8637	19.9414	18.4355	0	0
920	PCDHB11	27.2937	32.3467	23.7879	11.1046	1.53396	23.8126	0	0
921	SLC3A1	12.0092	46.2096	8.23427	6.3455	23.7763	2.30444	0	0
922	DTNA	16.3762	12.0145	26.5326	38.073	4.60187	42.2481	0	0
923	WRAP53	20.7432	52.6789	18.2984	25.382	0	0	0	0
924	IL4R	42.5782	47.1338	28.3625	34.9002	8.43676	12.2904	0	0
925	FBXO7	22.9267	31.4225	63.1294	0	7.66978	3.84074	0	0
926	GBP1	16.3762	0	15.5536	14.2774	7.66978	9.21777	0	0
927	IL6	12.0092	4.62096	1.82984	1.58637	5.36885	0	0	0
928	C1QTNF7	8.73398	29.5741	9.14919	26.9684	0.766978	0.768148	0	0
929	IDO1	16.3762	3.69677	5.48951	14.2774	3.83489	0	0	0
930	IFI16	32.7524	16.6354	27.4476	4.75912	13.8056	5.37703	0	0
931	PPIAL4C	43.6699	18.4838	66.7891	14.2774	39.8829	0	0	0
932	TUBB	19.6515	23.1048	49.4056	6.3455	10.7377	1.5363	0	0
933	GOT2	17.468	22.1806	42.0863	38.073	13.8056	0	0	0
934	ABCC10	0	0	10.0641	12.691	20.7084	4.60889	0	0
935	MVP	27.2937	15.7113	40.2564	9.51824	153.396	0	0	0
936	CWC25	62.2296	30.4983	20.1282	34.9002	17.6405	1.5363	0	0
937	LILRB5	43.6699	0	0	0	5.36885	2.30444	0	0
938	LILRA4	21.835	73.0111	34.7669	38.073	10.7377	11.5222	0	0
939	TBL1XR1	6.55049	14.7871	29.2774	14.2774	19.1745	2.30444	0	0
940	ENKUR	27.2937	4.62096	20.1282	9.51824	0	0.768148	0	0
941	CEACAM3	12.0092	9.24192	4.57459	4.75912	12.2716	30.7259	0	0
942	DDX58	13.101	21.2564	9.14919	53.9367	19.9414	86.8007	0	0
943	RAG1	7.64223	36.9677	14.6387	11.1046	0.766978	23.0444	0	0
944	OR4K14	31.6607	30.4983	23.7879	0	0	6.14518	0	0
945	OR11H2	12.0092	15.7113	9.14919	22.2092	12.2716	35.3348	0	0
946	ABT1	1.09175	15.7113	1.82984	4.75912	0	13.8267	0	0
947	CD180	32.7524	24.9532	21.9581	46.0048	7.66978	26.8852	0	0
948	NO-TARGET	10.9175	0	15.5536	20.6229	0	0	0	0
949	CTNNBL1	10.9175	40.6644	14.6387	15.8637	6.13582	5.37703	0	0
950	ZNF114	25.1102	27.7257	13.7238	22.2092	9.20374	19.2037	0	0
951	C6orf201	17.468	10.1661	52.1504	7.93187	42.1838	9.21777	0	0
952	WDR83	15.2845	14.7871	39.3415	28.5547	56.7564	8.44963	0	0
953	EGR4	22.9267	34.1951	10.979	36.4866	6.9028	21.5081	0	0
954	UBE2M	18.5597	19.408	17.3835	7.93187	31.4461	21.5081	0	0
955	CRISP1	31.6607	17.5596	0	6.3455	3.06791	7.68148	0	0
956	AMPD1	4.36699	0	15.5536	3.17275	0	0	0	0
957	ADA	32.7524	21.2564	9.14919	38.073	6.13582	13.8267	0	0
958	SMC4	7.64223	7.39353	17.3835	0	3.06791	0	0	0
959	IMMP2L	17.468	17.5596	26.5326	0	0	15.363	0	0
960	GZMM	13.101	43.437	32.0222	19.0365	29.9121	3.07259	0	0
961	MAGIX	34.9359	22.1806	33.852	6.3455	30.6791	0	0	0
962	KIAA2012	3.27524	24.029	33.852	33.3139	6.9028	15.363	0	0
963	FCER2	10.9175	9.24192	53.9802	9.51824	36.8149	7.68148	0	0
964	LOC100130442	13.101	6.46934	0	11.1046	0	0	0	0
965	KRTAP5-1	8.73398	29.5741	6.40443	7.93187	3.06791	7.68148	0	0
966	GTF2IRD1	32.7524	16.6354	43.0012	22.2092	23.7763	26.117	0	0
967	MBD4	27.2937	30.4983	16.4685	53.9367	16.8735	39.1755	0	0
968	DDX4	22.9267	29.5741	7.31935	22.2092	14.5726	52.234	0	0
969	OR8G5	12.0092	8.31772	2.74476	6.3455	3.83489	16.8993	0	0
970	ADAMTS4	46.9452	44.3612	10.0641	50.764	5.36885	196.646	0	0
971	MESP2	9.82573	23.1048	4.57459	4.75912	58.2903	0	0	0
972	TRIML1	5.45874	16.6354	57.6399	52.3503	76.6978	33.0304	0	0
973	C3	16.3762	9.24192	34.7669	57.1095	4.60187	0	0	0
974	MRPS22	30.5689	42.5128	6.40443	31.7275	0.766978	0	0	11.2364
975	ASB4	27.2937	37.8919	1.82984	50.764	0	45.3207	0	1.02149
976	TENM2	34.9359	5.54515	67.704	17.4501	90.5034	11.5222	0	0
977	ELANE	39.3029	20.3322	45.7459	39.6594	29.9121	27.6533	0	0
978	PYDC2	42.5782	48.9822	32.9371	26.9684	37.5819	10.7541	0	0
979	TRIAP1	40.3947	18.4838	14.6387	20.6229	0	9.98592	0	0
980	ARSH	29.4772	10.1661	25.6177	15.8637	26.0773	8.44963	0	0
981	DEFB125	17.468	0	22.873	0	0.766978	0	0	0
982	AFM	16.3762	28.6499	68.6189	6.3455	70.562	0	0	0
983	HOXA9	7.64223	13.8629	19.2133	11.1046	7.66978	8.44963	0	0
984	OR5M9	36.0277	31.4225	6.40443	1.58637	13.0386	0	0	0
985	C10orf88	25.1102	48.058	26.5326	14.2774	20.7084	6.14518	0	0
986	OAS1	14.1927	13.8629	12.8089	0	10.7377	0	0	0
987	OR2A1	14.1927	17.5596	43.0012	15.8637	3.06791	6.14518	0	0
988	SELENOT	32.7524	20.3322	9.14919	9.51824	0	39.1755	0	0
989	FAM167B	36.0277	16.6354	39.3415	30.1411	19.1745	9.98592	0	0
990	OR3A1	12.0092	42.5128	0.914919	0	4.60187	5.37703	0	0
991	DTYMK	33.8442	40.6644	8.23427	17.4501	32.2131	9.98592	0	0
992	GFRAL	22.9267	39.7402	8.23427	44.4185	14.5726	22.2763	0	0
993	STPG1	40.3947	44.3612	53.9802	38.073	9.97071	7.68148	0	0
994	LIPK	26.2019	7.39353	1.82984	17.4501	0	7.68148	0	0
995	EXOC5	32.7524	27.7257	31.1072	20.6229	9.97071	16.1311	0	0
996	CST1	32.7524	0.924192	28.3625	72.9732	26.0773	138.267	0	22.4728
997	SGCD	28.3854	49.9063	0.914919	7.93187	0	0	0	0
998	KRTAP21-3	42.5782	49.9063	12.8089	0	20.7084	0	0	0
999	OR9Q2	30.5689	16.6354	47.5758	38.073	50.6206	37.6392	0	0
1000	PTGS2	12.0092	31.4225	23.7879	1.58637	6.9028	0	0	0
1001	NO-TARGET	28.3854	41.5886	0.914919	12.691	5.36885	16.8993	0	0
1002	TMEM161A	14.1927	8.31772	15.5536	33.3139	0	49.9296	0	0
1003	METTL7B	19.6515	3.69677	17.3835	12.691	2.30093	6.91333	0	0
1004	PRAMEF25	61.1379	59.1483	19.2133	23.7956	16.1065	4.60889	0	0
1005	PCDHB10	36.0277	0	0	9.51824	15.3396	15.363	0	0
1006	OR1S2	24.0185	24.029	0	9.51824	5.36885	16.8993	0	0
1007	CARD8	18.5597	0	6.40443	14.2774	0	37.6392	0	0
1008	ABHD16B	26.2019	28.6499	3.65968	9.51824	4.60187	10.7541	0	0
1009	GLT6D1	21.835	25.8774	31.1072	14.2774	5.36885	13.0585	0	0
1010	GJD3	22.9267	9.24192	15.5536	0	0	0	0	0
1011	LCMT1	6.55049	12.0145	8.23427	0	0	0	0	0
1012	IFNA5	6.55049	4.62096	0	6.3455	0	0	0	0
1013	KIF5B	31.6607	30.4983	35.6818	6.3455	24.5433	1.5363	0	0
1014	HIST1H4C	21.835	24.029	15.5536	9.51824	0	43.7844	0	0
1015	CFC1	37.1194	35.1193	21.9581	9.51824	33.747	4.60889	0	0
1016	USP19	18.5597	20.3322	18.2984	9.51824	0.766978	11.5222	0	0
1017	OR8D1	12.0092	51.7547	12.8089	36.4866	16.1065	14.5948	0	7.15043
1018	LAMB1	5.45874	1.84838	6.40443	0	0	0	0	0
1019	TRIM23	9.82573	18.4838	21.9581	11.1046	4.60187	2.30444	0	0
1020	IFNA13	22.9267	36.0435	67.704	60.2822	26.0773	20.74	1.44085	0
1021	TMPRSS9	62.2296	48.9822	11.8939	34.9002	15.3396	3.07259	0	0
1022	GATA6	15.2845	36.9677	27.4476	6.3455	29.9121	16.8993	8.64508	10.2149
1023	CSH2	9.82573	37.8919	0	6.3455	0	2.30444	0	0
1024	SNRNP35	1.09175	19.408	5.48951	28.5547	0	13.8267	0	0
1025	OR2Y1	5.45874	17.5596	52.1504	12.691	12.2716	0	0	0
1026	OR4C6	15.2845	40.6644	14.6387	1.58637	2.30093	0	0	0
1027	FAM216B	31.6607	21.2564	0	26.9684	0	1.5363	0	0
1028	ZNF674	12.0092	21.2564	16.4685	22.2092	22.2424	6.91333	0	0
1029	SPATA12	33.8442	37.8919	72.2786	36.4866	75.1638	49.1615	0	0
1030	TBXAS1	24.0185	25.8774	1.82984	20.6229	21.4754	4.60889	0	0
1031	C6orf48	34.9359	24.9532	21.0431	28.5547	38.3489	8.44963	0	0
1032	TIGIT	17.468	64.6934	35.6818	7.93187	1.53396	0	0	0
1033	FAM71B	29.4772	29.5741	0.914919	6.3455	3.06791	2.30444	0	0
1034	C9orf66	18.5597	49.9063	21.9581	12.691	0	6.91333	0	0
1035	OR13A1	13.101	0.924192	18.2984	15.8637	1.53396	0	0	0
1036	OR5D18	22.9267	14.7871	0	46.0048	0	11.5222	0	0
1037	KRTAP10-3	27.2937	36.0435	20.1282	47.5912	0	30.7259	0	0
1038	KLRB1	1.09175	15.7113	0	4.75912	0	0.768148	0	3.06447
1039	CCDC84	38.2112	14.7871	9.14919	41.2457	6.9028	102.932	0	0
1040	C12orf42	27.2937	3.69677	27.4476	0	45.2517	0	0	0
1041	ETAA1	37.1194	19.408	46.6609	50.764	8.43676	30.7259	0	0
1042	IL12B	12.0092	17.5596	34.7669	14.2774	7.66978	0	0	0
1043	LARP4	6.55049	12.9387	16.4685	9.51824	18.4075	2.30444	0	0
1044	SAMD9	29.4772	16.6354	39.3415	4.75912	0	0	0	0
1045	CFP	13.101	31.4225	21.9581	26.9684	13.8056	7.68148	0	0
1046	TMEM9	55.6791	48.058	44.831	50.764	15.3396	33.0304	4.32254	0
1047	ZCCHC17	19.6515	28.6499	10.979	15.8637	0	13.8267	0	0
1048	FUT2	48.0369	18.4838	39.3415	33.3139	13.0386	4.60889	0	0
1049	HTR3A	9.82573	41.5886	8.23427	11.1046	0	13.8267	0	0
1050	NBAS	36.0277	40.6644	28.3625	26.9684	2.30093	4.60889	0	0
1051	LTF	22.9267	39.7402	10.979	0	4.60187	3.84074	0	0
1052	IQCF1	45.8534	24.029	72.2786	61.8686	26.8442	19.2037	0	0
1053	MRPS36	8.73398	42.5128	3.65968	25.382	5.36885	0	0	0
1054	SLC39A12	0	7.39353	6.40443	22.2092	0	3.84074	0	0
1055	ZBED2	27.2937	12.9387	0.914919	0	16.1065	0	0	0
1056	TGIF2LX	8.73398	2.77257	46.6609	36.4866	4.60187	9.21777	0	0
1057	GPR183	32.7524	33.2709	11.8939	17.4501	1.53396	11.5222	0	0
1058	SPTLC1	29.4772	35.1193	19.2133	38.073	10.7377	13.0585	0	0
1059	CRYGC	12.0092	19.408	57.6399	58.6958	11.5047	23.8126	0	0
1060	KRT33A	16.3762	12.0145	24.7028	0	0	0	0	0
1061	HIST1H1E	41.4864	36.0435	6.40443	23.7956	4.60187	0	0	0
1062	PCDHGA10	21.835	13.8629	8.23427	4.75912	0	32.2622	0	0
1063	SYNGAP1	43.6699	52.6789	14.6387	46.0048	6.9028	3.84074	0	0
1064	APAF1	21.835	70.2386	27.4476	15.8637	11.5047	4.60889	0	0
1065	C10orf91	75.3306	54.5273	55.8101	44.4185	31.4461	50.6978	0	0
1066	UGT2B15	7.64223	55.4515	0	7.93187	36.8149	23.8126	0	0
1067	C2orf71	27.2937	48.058	32.9371	34.9002	2.30093	4.60889	0	0
1068	BLZF1	16.3762	43.437	21.9581	92.0097	14.5726	17.6674	0	0
1069	RNF121	40.3947	7.39353	7.31935	30.1411	4.60187	29.9578	0	0
1070	IPO7	21.835	41.5886	17.3835	31.7275	10.7377	8.44963	0	0
1071	ZNF750	21.835	37.8919	29.2774	33.3139	31.4461	16.8993	0	0
1072	MSMB	26.2019	24.9532	60.3846	12.691	16.1065	0	0	0
1073	KRTAP10-10	48.0369	41.5886	10.0641	9.51824	16.8735	3.84074	0	0
1074	KRTAP10-2	52.4039	22.1806	14.6387	28.5547	6.13582	78.3511	0	8.17192
1075	USF1	15.2845	44.3612	62.2145	3.17275	26.0773	0	0	0
1076	SERPINB12	12.0092	20.3322	0	22.2092	3.83489	6.91333	0	0
1077	DPP8	17.468	6.46934	43.9161	15.8637	0	22.2763	0	0
1078	CA11	18.5597	16.6354	0	4.75912	0	9.21777	0	0
1079	CDK7	76.4223	56.3757	32.0222	28.5547	96.6392	19.9718	23.0536	0
1080	AQP11	44.7617	30.4983	53.9802	33.3139	10.7377	40.7118	0	0
1081	SRGAP2B	18.5597	56.3757	35.6818	47.5912	43.7177	8.44963	8.64508	0
1082	CUL5	18.5597	27.7257	25.6177	7.93187	0	10.7541	0	0
1083	ADPGK	25.1102	48.9822	41.1713	42.8321	75.9308	33.7985	4.32254	0
1084	PARD3	24.0185	40.6644	32.9371	41.2457	3.06791	33.0304	0	0
1085	C11orf88	8.73398	24.9532	17.3835	50.764	13.8056	43.7844	0	0
1086	ALDOB	37.1194	66.5418	25.6177	47.5912	9.20374	12.2904	0	0
1087	CNGA4	7.64223	55.4515	10.0641	118.978	0	107.541	0	0
1088	NPAP1	29.4772	34.1951	25.6177	39.6594	5.36885	58.3792	0	6.12894
1089	HLA-DRB5	24.0185	46.2096	23.7879	11.1046	13.8056	9.98592	0	0
1090	KRTAP10-6	51.3121	51.7547	88.7471	31.7275	3.83489	13.0585	0	0
1091	NPC1	40.3947	36.9677	39.3415	44.4185	2.30093	29.9578	0	0
1092	SNIP1	61.1379	38.816	34.7669	33.3139	29.9121	12.2904	0	0
1093	ZCWPW2	34.9359	10.1661	7.31935	20.6229	17.6405	14.5948	0	0
1094	WFDC13	19.6515	35.1193	73.1935	46.0048	24.5433	25.3489	0	0
1095	CXCL11	12.0092	29.5741	20.1282	26.9684	25.3103	33.0304	0	0
1096	PC	3.27524	29.5741	5.48951	0	0	5.37703	0	0
1097	LOC157860	46.9452	42.5128	64.0443	46.0048	42.9508	39.1755	0	3.06447
1098	LONRF3	58.9544	12.0145	65.8742	0	2.30093	8.44963	0	0
1099	TRIM49C	43.6699	36.9677	7.31935	20.6229	9.97071	26.117	0	0
1100	TRIM49	50.2204	24.9532	49.4056	9.51824	0	34.5666	0	0
1101	SPP2	44.7617	32.3467	1.82984	19.0365	3.83489	18.4355	0	0
1102	FATE1	21.835	40.6644	32.9371	12.691	13.8056	26.117	0	0
1103	CIITA	20.7432	44.3612	5.48951	15.8637	5.36885	3.84074	0	0
1104	LKAAEAR1	19.6515	11.0903	18.2984	17.4501	0	5.37703	0	0
1105	CSPG5	39.3029	71.1628	50.3205	44.4185	39.1159	14.5948	0	0
1106	MTHFD2	15.2845	44.3612	49.4056	55.5231	17.6405	3.07259	0	0
1107	PLD4	39.3029	34.1951	17.3835	14.2774	33.747	13.8267	0	0
1108	FGF16	63.3214	69.3144	44.831	117.392	16.8735	74.5103	0	0
1109	CRNN	16.3762	7.39353	45.7459	17.4501	19.1745	5.37703	0	0
1110	CALB1	22.9267	41.5886	0	4.75912	0	0	0	0
1111	PEX14	32.7524	38.816	5.48951	12.691	0	12.2904	0	0
1112	PPP2R2D	18.5597	15.7113	12.8089	26.9684	2.30093	16.8993	0	0
1113	MUT	54.5874	35.1193	21.9581	30.1411	0	4.60889	0	0
1114	CCL16	34.9359	24.029	6.40443	28.5547	0	56.0748	0	0
1115	SENP1	24.0185	15.7113	60.3846	31.7275	30.6791	63.7563	0	6.12894
1116	AADACL2	52.4039	23.1048	21.9581	22.2092	6.13582	2.30444	0	0
1117	LINC01835	15.2845	13.8629	22.873	0	11.5047	0	0	0
1118	NPAS3	15.2845	17.5596	21.9581	4.75912	16.1065	1.5363	0	0
1119	IWS1	29.4772	24.029	66.7891	92.0097	52.1545	17.6674	0	0
1120	CHD5	15.2845	24.9532	42.0863	33.3139	7.66978	11.5222	0	0
1121	CASTOR2	58.9544	0	19.2133	47.5912	15.3396	6.14518	0	0
1122	DLX2	17.468	13.8629	22.873	3.17275	12.2716	3.07259	0	0
1123	PRSS21	24.0185	18.4838	28.3625	4.75912	23.7763	15.363	0	0
1124	CNTNAP3B	21.835	13.8629	34.7669	36.4866	23.0093	10.7541	0	0
1125	KRT26	29.4772	31.4225	30.1923	17.4501	0	19.2037	0	0
1126	AMBRA1	16.3762	32.3467	34.7669	4.75912	11.5047	53.7703	0	0
1127	LMOD1	10.9175	33.2709	15.5536	30.1411	14.5726	19.2037	0	0
1128	RNF11	24.0185	48.058	43.0012	61.8686	0	36.1029	0	0
1129	MYBPC2	43.6699	12.0145	13.7238	6.3455	0	0	0	0
1130	ARHGAP45	20.7432	9.24192	9.14919	1.58637	10.7377	1.5363	0	0
1131	OCM2	51.3121	16.6354	150.047	77.7323	41.4168	172.065	1.44085	0
1132	MDGA1	31.6607	36.0435	23.7879	4.75912	3.06791	1.5363	0	0
1133	DYNAP	13.101	11.0903	0	1.58637	0	0	0	0
1134	OTX2	20.7432	44.3612	18.2984	9.51824	10.7377	29.9578	0	0
1135	FSD2	14.1927	17.5596	2.74476	11.1046	0	0	0	0
1136	GSK3B	4.36699	18.4838	31.1072	44.4185	32.9801	38.4074	0	0
1137	OR2B11	17.468	24.029	28.3625	14.2774	16.8735	3.07259	0	0
1138	SH3BGR	37.1194	24.029	15.5536	36.4866	2.30093	43.7844	0	0
1139	CLDN8	15.2845	64.6934	11.8939	11.1046	6.13582	29.9578	0	0
1140	KRT37	27.2937	12.9387	0.914919	14.2774	6.9028	0	0	0
1141	PLAC8L1	60.0461	23.1048	6.40443	3.17275	8.43676	0	0	0
1142	PHLDB3	13.101	11.0903	11.8939	20.6229	5.36885	6.91333	0	0
1143	HIPK4	26.2019	9.24192	26.5326	6.3455	19.1745	0	0	0
1144	NBPF3	38.2112	48.058	23.7879	25.382	10.7377	7.68148	0	0
1145	HIST1H3H	38.2112	56.3757	14.6387	30.1411	36.8149	1.5363	0	0
1146	BTN3A1	13.101	54.5273	52.1504	30.1411	26.0773	2.30444	0	0
1147	SMIM2	40.3947	15.7113	32.9371	66.6277	14.5726	11.5222	5.76339	0
1148	DMBT1	37.1194	64.6934	7.31935	42.8321	38.3489	49.1615	0	0
1149	TPI1	12.0092	36.0435	32.0222	26.9684	16.1065	1.5363	0	0
1150	KRT23	28.3854	30.4983	43.9161	23.7956	31.4461	31.4941	0	0
1151	SPACA5B	32.7524	32.3467	13.7238	47.5912	0.766978	27.6533	0	0
1152	ABHD14A-ACY1	10.9175	1.84838	17.3835	15.8637	0	2.30444	0	0
1153	HGF	13.101	23.1048	35.6818	47.5912	22.2424	3.07259	0	0
1154	HIST1H2AB	60.0461	31.4225	69.5338	23.7956	16.8735	13.0585	0	0
1155	GTF2B	21.835	19.408	9.14919	9.51824	17.6405	0	0	0
1156	ZNF582	13.101	28.6499	32.9371	23.7956	0.766978	21.5081	0	0
1157	TECTA	38.2112	38.816	11.8939	23.7956	0	53.7703	0	0
1158	SPATA16	27.2937	42.5128	4.57459	0	0.766978	0	0	0
1159	OR7D2	32.7524	18.4838	38.4266	3.17275	2.30093	4.60889	0	0
1160	OR2A12	16.3762	16.6354	41.1713	12.691	8.43676	10.7541	0	0
1161	OTOL1	28.3854	36.9677	73.1935	11.1046	5.36885	4.60889	0	0
1162	ZNF169	31.6607	19.408	0	76.146	14.5726	40.7118	0	0
1163	SLC35F4	55.6791	30.4983	32.9371	15.8637	18.4075	15.363	0	0
1164	C9	19.6515	8.31772	7.31935	0	0	0	0	0
1165	CYR61	21.835	31.4225	18.2984	1.58637	14.5726	9.21777	0	0
1166	NO-TARGET	27.2937	16.6354	5.48951	19.0365	7.66978	8.44963	0	0
1167	OR2D2	6.55049	32.3467	2.74476	23.7956	5.36885	11.5222	0	0
1168	TRPM5	60.0461	36.9677	24.7028	30.1411	31.4461	30.7259	0	0
1169	OR11G2	43.6699	41.5886	29.2774	99.9416	20.7084	19.2037	0	0
1170	KRTAP19-2	41.4864	73.0111	35.6818	58.6958	19.1745	20.74	0	0
1171	C2orf83	20.7432	19.408	17.3835	14.2774	9.97071	1.5363	0	0
1172	SELP	39.3029	10.1661	6.40443	22.2092	6.13582	13.0585	0	0
1173	MXD4	0	9.24192	1.82984	3.17275	0	11.5222	0	0
1174	PIBF1	27.2937	29.5741	62.2145	4.75912	24.5433	4.60889	0	0
1175	ATP10B	32.7524	20.3322	41.1713	0	25.3103	0	0	0
1176	KLRK1	18.5597	29.5741	16.4685	0	0	0	0	0
1177	STUM	21.835	46.2096	61.2996	20.6229	16.8735	15.363	0	0
1178	GDA	14.1927	38.816	0	6.3455	6.9028	29.1896	0	0
1179	OR9I1	44.7617	21.2564	56.725	15.8637	36.048	21.5081	0	0
1180	KCNC3	33.8442	11.0903	37.5117	55.5231	10.7377	12.2904	0	0
1181	CCNA2	21.835	24.9532	8.23427	6.3455	5.36885	5.37703	0	0
1182	OR52D1	13.101	33.2709	10.979	20.6229	35.281	13.8267	0	0
1183	C4BPB	15.2845	24.9532	7.31935	1.58637	0	0	0	0
1184	CYP4F11	70.9636	24.9532	0.914919	6.3455	4.60187	7.68148	0	0
1185	ARL5C	36.0277	60.9966	19.2133	36.4866	0	37.6392	0	0
1186	GUCA1C	36.0277	41.5886	34.7669	12.691	17.6405	45.3207	0	0
1187	ALKBH7	19.6515	23.1048	100.641	20.6229	36.8149	2.30444	0	0
1188	CLTA	14.1927	37.8919	18.2984	1.58637	22.2424	0	0	0
1189	ORC6	6.55049	17.5596	10.979	6.3455	32.9801	9.98592	0	0
1190	SMAP2	0	47.1338	4.57459	57.1095	12.2716	33.0304	0	0
1191	TTC23	22.9267	31.4225	1.82984	4.75912	0	8.44963	0	0
1192	EIF5	52.4039	61.9208	10.0641	77.7323	4.60187	12.2904	0	0
1193	AKR1C3	36.0277	47.1338	10.979	19.0365	0	1.5363	0	0
1194	PCLAF	31.6607	27.7257	34.7669	39.6594	23.0093	12.2904	0	0
1195	SEC22B	2.1835	11.0903	9.14919	20.6229	0.766978	46.0889	0	0
1196	OR6P1	19.6515	48.9822	58.5548	9.51824	18.4075	7.68148	0	0
1197	CTRC	14.1927	19.408	8.23427	23.7956	8.43676	31.4941	0	0
1198	YLPM1	20.7432	5.54515	0.914919	23.7956	0	0.768148	0	0
1199	HDLBP	30.5689	36.9677	43.9161	33.3139	3.83489	21.5081	0	0
1200	FAM9B	26.2019	34.1951	39.3415	39.6594	35.281	5.37703	0	0
1201	ZBTB41	9.82573	23.1048	64.0443	41.2457	116.581	3.07259	5.76339	0
1202	KAT6B	24.0185	25.8774	9.14919	61.8686	38.3489	16.1311	0	0
1203	STK11IP	60.0461	28.6499	24.7028	39.6594	29.9121	41.48	0	0
1204	LCN1	38.2112	12.0145	34.7669	20.6229	53.6885	40.7118	0	0
1205	MTUS1	12.0092	17.5596	23.7879	12.691	2.30093	0.768148	0	0
1206	ZNF266	73.1471	12.0145	13.7238	90.4233	3.06791	35.3348	0	0
1207	SLC25A27	44.7617	24.9532	32.9371	19.0365	16.8735	16.1311	0	0
1208	SCYL3	20.7432	24.029	38.4266	30.1411	14.5726	20.74	0	0
1209	CECR6	21.835	41.5886	35.6818	17.4501	9.20374	5.37703	0	0
1210	PARP6	33.8442	15.7113	39.3415	31.7275	57.5234	26.8852	0	0
1211	SEC14L5	21.835	12.0145	10.0641	28.5547	6.9028	0	0	0
1212	ZNF595	63.3214	26.8016	18.2984	22.2092	19.9414	15.363	0	0
1213	LCE1D	45.8534	45.2854	64.0443	15.8637	22.2424	13.8267	0	0
1214	CSMD1	33.8442	25.8774	0.914919	0	1.53396	12.2904	0	0
1215	TTC16	65.5049	24.9532	69.5338	38.073	19.1745	24.5807	0	1.02149
1216	CAGE1	62.2296	23.1048	32.0222	20.6229	29.1452	19.9718	0	0
1217	PTPN13	21.835	23.1048	22.873	4.75912	18.4075	0	0	0
1218	CH17-360D5.1	15.2845	38.816	43.9161	0	82.8336	15.363	0	0
1219	KLHL20	37.1194	22.1806	4.57459	34.9002	0	8.44963	0	0
1220	AMTN	30.5689	43.437	67.704	28.5547	36.8149	20.74	0	0
1221	RAD52	45.8534	76.7079	15.5536	63.455	6.13582	33.0304	0	0
1222	C1orf195	36.0277	65.6176	47.5758	52.3503	39.8829	29.9578	0	0
1223	PPBP	33.8442	21.2564	1.82984	44.4185	6.9028	6.14518	0	0
1224	C1QTNF6	14.1927	21.2564	43.0012	19.0365	19.9414	12.2904	0	0
1225	THBD	32.7524	43.437	50.3205	28.5547	35.281	44.5526	0	0
1226	IL12RB1	28.3854	37.8919	39.3415	57.1095	32.9801	0	0	3.06447
1227	PECAM1	4.36699	47.1338	7.31935	19.0365	0	19.2037	0	0
1228	RNASEH2C	18.5597	16.6354	49.4056	11.1046	94.3383	6.91333	0	0
1229	USP50	28.3854	13.8629	64.9592	36.4866	28.3782	26.117	0	0
1230	RMI1	21.835	24.029	34.7669	38.073	16.1065	13.0585	0	0
1231	C2orf78	45.8534	4.62096	22.873	0	7.66978	0	0	0
1232	BSND	24.0185	30.4983	59.4697	69.8005	4.60187	94.4822	0	0
1233	CEP57L1	29.4772	3.69677	18.2984	3.17275	4.60187	1.5363	0	0
1234	SLC6A4	14.1927	22.1806	17.3835	14.2774	23.0093	0	0	0
1235	ITM2A	33.8442	35.1193	17.3835	26.9684	20.7084	9.21777	0	0
1236	C5orf47	36.0277	28.6499	17.3835	96.7688	3.06791	60.6837	0	0
1237	ADNP	21.835	35.1193	30.1923	57.1095	23.7763	7.68148	0	0
1238	NSD1	17.468	0	16.4685	46.0048	17.6405	36.1029	0	0
1239	RBM38	52.4039	43.437	25.6177	23.7956	0	27.6533	0	5.10745
1240	COQ7	33.8442	25.8774	6.40443	0	0	0.768148	0	0
1241	BARX1	46.9452	53.6031	0	30.1411	1.53396	5.37703	0	0
1242	ITGBL1	22.9267	6.46934	5.48951	25.382	5.36885	0	0	0
1243	MATN4	26.2019	21.2564	33.852	19.0365	0	24.5807	0	0
1244	MIP	10.9175	13.8629	26.5326	4.75912	5.36885	18.4355	0	0
1245	FAM47E-STBD1	54.5874	12.0145	37.5117	19.0365	10.7377	7.68148	0	0
1246	SLC39A3	18.5597	13.8629	29.2774	26.9684	6.9028	29.9578	0	6.12894
1247	FGFR2	49.1287	34.1951	94.2366	31.7275	30.6791	7.68148	0	0
1248	DEPDC1	18.5597	47.1338	6.40443	28.5547	0	19.2037	0	0
1249	RASSF8	60.0461	46.2096	35.6818	79.3187	3.83489	155.934	0	0
1250	NEMP1	18.5597	27.7257	18.2984	38.073	8.43676	0	0	0
1251	EMID1	33.8442	19.408	12.8089	12.691	3.83489	0	0	0
1252	DMD	20.7432	50.8305	32.9371	7.93187	40.6498	0	0	0
1253	NAT16	43.6699	40.6644	45.7459	47.5912	1.53396	3.84074	0	0
1254	DPYSL3	12.0092	3.69677	9.14919	25.382	0	45.3207	0	0
1255	RNASEH2C	15.2845	61.9208	19.2133	6.3455	13.8056	0	0	0
1256	CXCL9	18.5597	13.8629	13.7238	30.1411	0.766978	15.363	0	0
1257	SLC9B1	42.5782	31.4225	15.5536	34.9002	0	11.5222	0	0
1258	PLEKHA2	44.7617	30.4983	4.57459	3.17275	5.36885	6.14518	0	0
1259	CPXCR1	41.4864	4.62096	67.704	7.93187	30.6791	19.9718	0	0
1260	C6	27.2937	32.3467	0.914919	28.5547	0	18.4355	0	0
1261	P2RY12	26.2019	26.8016	38.4266	6.3455	9.20374	9.21777	0	0
1262	VN1R1	36.0277	79.4805	53.9802	31.7275	50.6206	53.0022	0	0
1263	ACO2	3.27524	33.2709	3.65968	44.4185	3.06791	6.14518	0	0
1264	TMEM115	13.101	39.7402	10.979	25.382	3.06791	9.98592	0	0
1265	KPNA7	7.64223	20.3322	10.979	39.6594	0	6.14518	0	0
1266	ZNF224	40.3947	22.1806	92.4068	0	19.9414	14.5948	0	0
1267	DNAH1	30.5689	49.9063	84.1725	20.6229	37.5819	12.2904	0	0
1268	ITPKC	15.2845	25.8774	0.914919	38.073	0	11.5222	0	0
1269	MLF1	31.6607	56.3757	45.7459	33.3139	13.8056	6.91333	0	0
1270	CEP112	17.468	41.5886	43.0012	20.6229	13.0386	25.3489	0	0
1271	APOOL	25.1102	60.9966	13.7238	7.93187	8.43676	0.768148	0	0
1272	LYPD6B	24.0185	11.0903	43.0012	46.0048	0	19.9718	0	0
1273	UACA	18.5597	47.1338	47.5758	9.51824	32.2131	4.60889	0	0
1274	SRPX	77.5141	1.84838	10.979	55.5231	4.60187	19.2037	0	0
1275	FAM83B	18.5597	24.9532	39.3415	7.93187	12.2716	2.30444	0	0
1276	WIPF2	48.0369	20.3322	66.7891	14.2774	11.5047	22.2763	0	0
1277	TMEM150B	15.2845	50.8305	61.2996	11.1046	48.3196	17.6674	0	0
1278	NDUFS7	42.5782	22.1806	20.1282	42.8321	24.5433	5.37703	0	0
1279	C18orf21	42.5782	32.3467	16.4685	12.691	24.5433	10.7541	0	0
1280	BTBD8	15.2845	59.1483	25.6177	11.1046	0	13.0585	0	0
1281	PINK1	18.5597	29.5741	12.8089	0	8.43676	0	0	0
1282	RNF220	46.9452	24.9532	0	7.93187	0	0	0	0
1283	ZNF611	42.5782	27.7257	7.31935	22.2092	0	5.37703	0	0
1284	AFF3	26.2019	21.2564	20.1282	42.8321	13.0386	22.2763	0	0
1285	NTN1	29.4772	25.8774	24.7028	15.8637	9.97071	12.2904	0	0
1286	ADAR	14.1927	20.3322	56.725	58.6958	96.6392	17.6674	0	0
1287	MRC2	25.1102	10.1661	0	0	0	0	0	0
1288	FZD1	41.4864	32.3467	32.9371	14.2774	9.20374	10.7541	0	0
1289	STIM1	31.6607	21.2564	8.23427	7.93187	0	15.363	0	0
1290	PIK3R4	80.7893	49.9063	16.4685	52.3503	3.06791	10.7541	0	0
1291	TINF2	32.7524	9.24192	33.852	7.93187	16.1065	4.60889	0	0
1292	RAB7B	39.3029	33.2709	79.5979	49.1776	39.1159	16.8993	1.44085	0
1293	GCLM	39.3029	24.029	23.7879	20.6229	4.60187	49.1615	0	0
1294	RPL23A	22.9267	2.77257	5.48951	0	0	0	0	0
1295	PTPRQ	69.8719	69.3144	64.9592	74.5596	36.048	92.1777	0	2.04298
1296	LSP1	34.9359	56.3757	23.7879	30.1411	27.6112	39.1755	0	0
1297	DST	9.82573	36.9677	43.9161	38.073	20.7084	18.4355	0	0
1298	ACER2	33.8442	8.31772	6.40443	31.7275	9.97071	19.2037	0	0
1299	C11orf70	42.5782	35.1193	20.1282	53.9367	13.8056	62.22	0	0
1300	TDO2	4.36699	25.8774	9.14919	63.455	22.2424	13.8267	0	0
1301	FGG	22.9267	17.5596	97.8963	33.3139	17.6405	6.14518	0	0
1302	S100A2	32.7524	17.5596	17.3835	42.8321	13.8056	35.3348	0	0
1303	PCSK9	17.468	19.408	48.4907	60.2822	5.36885	29.9578	0	0
1304	ADRM1	27.2937	24.029	21.0431	46.0048	0	26.8852	0	0
1305	AP5B1	61.1379	29.5741	52.1504	17.4501	8.43676	19.9718	0	0
1306	DPPA5	80.7893	25.8774	13.7238	65.0413	0	32.2622	0	0
1307	PLPBP	25.1102	28.6499	14.6387	0	23.0093	23.8126	0	0
1308	CLRN1	28.3854	24.9532	20.1282	50.764	11.5047	24.5807	0	0
1309	ZNF530	1.09175	24.9532	0.914919	36.4866	0	17.6674	0	0
1310	CFTR	25.1102	25.8774	10.979	4.75912	19.9414	0.768148	0	0
1311	ZNF474	32.7524	12.0145	122.599	44.4185	57.5234	26.117	0	0
1312	OR52H1	4.36699	28.6499	18.2984	11.1046	0	0.768148	0	0
1313	SLC15A5	33.8442	28.6499	15.5536	20.6229	6.9028	17.6674	0	0
1314	G3BP2	21.835	15.7113	10.0641	26.9684	0	3.84074	0	0
1315	RUFY1	16.3762	17.5596	0	0	0	0	0	0
1316	TFF2	31.6607	32.3467	32.9371	28.5547	9.20374	25.3489	0	0
1317	LRRC19	2.1835	43.437	51.2355	19.0365	19.1745	0	0	0
1318	LOC283713	28.3854	35.1193	47.5758	22.2092	10.7377	36.8711	0	0
1319	TPK1	27.2937	33.2709	36.5968	25.382	30.6791	33.0304	0	0
1320	LUM	26.2019	24.9532	12.8089	11.1046	42.9508	2.30444	0	0
1321	ROS1	34.9359	16.6354	76.8532	106.287	9.97071	25.3489	0	0
1322	MTFMT	2.1835	19.408	30.1923	11.1046	0	12.2904	0	0
1323	HIF3A	18.5597	16.6354	9.14919	12.691	1.53396	0	0	0
1324	LRP1B	17.468	21.2564	7.31935	39.6594	2.30093	2.30444	0	0
1325	TTC26	51.3121	47.1338	0	3.17275	0	0	0	0
1326	SCGB2A2	31.6607	30.4983	31.1072	4.75912	9.97071	5.37703	0	0
1327	PHF10	36.0277	17.5596	18.2984	22.2092	23.0093	11.5222	0	0
1328	AMDHD1	26.2019	21.2564	1.82984	23.7956	0	10.7541	0	0
1329	LAMTOR1	9.82573	27.7257	19.2133	30.1411	0	38.4074	0	0
1330	AMER1	32.7524	18.4838	48.4907	57.1095	34.514	0.768148	0	0
1331	TBC1D22A	3.27524	14.7871	37.5117	25.382	6.13582	11.5222	0	0
1332	ERI2	22.9267	11.0903	14.6387	25.382	16.8735	3.84074	0	0
1333	MRPS7	25.1102	39.7402	16.4685	15.8637	17.6405	8.44963	0	0
1334	MTERF2	21.835	24.9532	32.0222	11.1046	19.9414	3.84074	0	0
1335	KLHL28	53.4956	39.7402	3.65968	76.146	16.8735	61.4518	0	0
1336	BET1	22.9267	42.5128	14.6387	39.6594	4.60187	115.99	0	0
1337	KIAA0141	10.9175	35.1193	29.2774	11.1046	19.1745	2.30444	0	0
1338	RPL35A	21.835	16.6354	15.5536	41.2457	3.06791	0	0	0
1339	HDGFRP2	34.9359	0.924192	65.8742	25.382	10.7377	0	0	0
1340	STUB1	42.5782	27.7257	0	61.8686	3.83489	17.6674	0	0
1341	PGBD5	26.2019	36.9677	0	17.4501	0	8.44963	0	0
1342	KRTAP10-2	30.5689	26.8016	27.4476	19.0365	0	36.8711	0	0
1343	MECR	22.9267	24.029	23.7879	39.6594	0	62.22	0	0
1344	TIPRL	36.0277	28.6499	43.0012	47.5912	29.9121	26.117	0	0
1345	ABCB4	25.1102	53.6031	28.3625	52.3503	26.0773	31.4941	0	0
1346	CREBRF	14.1927	55.4515	19.2133	3.17275	6.13582	5.37703	0	0
1347	HACD1	41.4864	34.1951	53.9802	63.455	3.83489	27.6533	0	0
1348	ANTXR1	22.9267	26.8016	13.7238	9.51824	0	0	0	0
1349	RHOT1	4.36699	4.62096	0	0	0	0	0	0
1350	WDR89	57.8626	21.2564	15.5536	26.9684	46.7857	26.117	5.76339	0
1351	DCBLD1	19.6515	23.1048	33.852	14.2774	13.0386	8.44963	0	0
1352	NO-TARGET	27.2937	5.54515	30.1923	15.8637	19.9414	0	0	0
1353	FAM98A	7.64223	12.9387	0	11.1046	0	23.0444	0	0
1354	COX8A	21.835	36.0435	6.40443	11.1046	18.4075	6.91333	0	0
1355	TMEM70	7.64223	1.84838	3.65968	19.0365	0	4.60889	0	0
1356	GSC2	31.6607	9.24192	0.914919	19.0365	1.53396	13.0585	0	0
1357	R3HDM4	19.6515	3.69677	10.0641	3.17275	0	0	0	0
1358	CISH	18.5597	23.1048	4.57459	6.3455	0	0	0	0
1359	MTAP	27.2937	30.4983	15.5536	19.0365	5.36885	34.5666	0	0
1360	STK11	31.6607	21.2564	35.6818	44.4185	12.2716	28.4215	0	0
1361	SLC25A26	58.9544	11.0903	32.9371	25.382	26.0773	19.2037	0	0
1362	CACNA1C	26.2019	33.2709	24.7028	14.2774	15.3396	19.9718	0	0
1363	PPP2R5C	29.4772	13.8629	57.6399	19.0365	69.795	7.68148	0	0
1364	FAM111A	33.8442	18.4838	36.5968	79.3187	44.4847	26.117	0	0
1365	VDR	7.64223	7.39353	0	36.4866	0	19.2037	0	0
1366	C11orf24	14.1927	21.2564	57.6399	7.93187	69.795	16.1311	0	0
1367	PGPEP1	37.1194	11.0903	180.239	23.7956	109.678	14.5948	0	0
1368	GRAMD2	26.2019	37.8919	0	12.691	0	7.68148	0	0
1369	RSBN1	36.0277	27.7257	27.4476	3.17275	1.53396	3.84074	0	0
1370	DCAF4	17.468	45.2854	51.2355	14.2774	23.0093	0	0	0
1371	PIGB	0	24.029	0	7.93187	0	12.2904	0	0
1372	IGFBP3	22.9267	16.6354	1.82984	12.691	0	0.768148	0	0
1373	RUBCNL	12.0092	16.6354	3.65968	6.3455	22.2424	0	0	0
1374	HMX3	22.9267	12.0145	30.1923	0	63.6592	0	0	0
1375	ZNF175	27.2937	25.8774	9.14919	44.4185	6.9028	3.84074	0	0
1376	GPR137	22.9267	39.7402	64.0443	85.6642	29.9121	51.4659	0	0
1377	CCNG1	17.468	38.816	18.2984	9.51824	3.83489	53.7703	0	0
1378	CCDC24	75.3306	36.9677	38.4266	33.3139	43.7177	15.363	0	0
1379	EPB41L5	34.9359	4.62096	15.5536	22.2092	1.53396	14.5948	0	0
1380	ATP1A2	10.9175	51.7547	0	79.3187	0	13.0585	0	0
1381	GLUD1	12.0092	16.6354	4.57459	50.764	0	41.48	0	0
1382	RNF225	45.8534	46.2096	27.4476	28.5547	11.5047	11.5222	0	0
1383	STK10	25.1102	23.1048	28.3625	72.9732	13.0386	70.6696	0	0
1384	C1orf162	10.9175	67.466	126.259	41.2457	78.2318	33.0304	0	2.04298
1385	DTX3	20.7432	6.46934	1.82984	1.58637	3.06791	1.5363	0	0
1386	PNMA8B	56.7709	27.7257	26.5326	26.9684	10.7377	29.9578	0	5.10745
1387	LHFPL5	32.7524	30.4983	9.14919	9.51824	0	4.60889	0	0
1388	EPG5	36.0277	58.2241	9.14919	4.75912	11.5047	10.7541	0	0
1389	TXNRD2	27.2937	22.1806	1.82984	3.17275	0	0.768148	0	0
1390	PRMT9	14.1927	9.24192	102.471	33.3139	38.3489	22.2763	0	0
1391	C22orf46	26.2019	58.2241	0.914919	7.93187	1.53396	29.9578	0	4.08596
1392	SP2	36.0277	36.9677	35.6818	47.5912	0.766978	16.8993	0	0
1393	CBX8	45.8534	36.0435	43.9161	28.5547	0	0	0	0
1394	RBMXL3	25.1102	51.7547	47.5758	80.9051	2.30093	29.9578	0	0
1395	ZNF782	38.2112	33.2709	38.4266	9.51824	9.97071	9.98592	0	0
1396	OS9	63.3214	37.8919	49.4056	39.6594	19.1745	19.9718	0	0
1397	OSBP2	25.1102	67.466	49.4056	49.1776	9.97071	39.1755	0	0
1398	OLFM4	9.82573	60.0725	19.2133	9.51824	21.4754	5.37703	0	0
1399	L3MBTL1	46.9452	48.9822	39.3415	46.0048	25.3103	51.4659	0	0
1400	MRPS14	14.1927	27.7257	20.1282	65.0413	0	19.9718	0	0
1401	UBAP1	30.5689	33.2709	4.57459	6.3455	1.53396	3.84074	0	0
1402	KRTAP10-8	28.3854	25.8774	18.2984	47.5912	16.1065	19.9718	0	0
1403	NO-TARGET	12.0092	13.8629	52.1504	7.93187	7.66978	25.3489	0	0
1404	NUDT9	10.9175	37.8919	6.40443	25.382	0.766978	3.07259	0	0
1405	ZNF583	13.101	60.9966	0	71.3868	6.9028	32.2622	0	0
1406	KANSL2	26.2019	58.2241	15.5536	9.51824	12.2716	6.14518	0	0
1407	LIG3	10.9175	17.5596	21.0431	30.1411	14.5726	7.68148	0	0
1408	LRRC26	32.7524	36.0435	28.3625	7.93187	18.4075	14.5948	0	0
1409	PLG	32.7524	30.4983	25.6177	74.5596	16.8735	50.6978	0	0
1410	IFIT2	6.55049	29.5741	10.979	15.8637	8.43676	0	0	0
1411	TMEM203	30.5689	29.5741	6.40443	61.8686	0	10.7541	0	0
1412	NO-TARGET	43.6699	52.6789	7.31935	3.17275	0	0	0	0
1413	TWF1	52.4039	18.4838	6.40443	15.8637	2.30093	3.07259	0	0
1414	RAB42	26.2019	7.39353	32.0222	31.7275	10.7377	59.1474	0	0
1415	GLRX	17.468	15.7113	49.4056	0	5.36885	0	0	0
1416	KRTAP3-1	26.2019	22.1806	11.8939	22.2092	0.766978	25.3489	0	0
1417	MON1B	38.2112	33.2709	4.57459	0	3.83489	0	0	0
1418	CABS1	33.8442	33.2709	10.0641	7.93187	20.7084	10.7541	0	0
1419	CYP3A5	27.2937	36.9677	10.0641	7.93187	9.20374	6.91333	0	0
1420	OR14J1	26.2019	19.408	12.8089	25.382	12.2716	0	0	0
1421	MX1	12.0092	41.5886	53.9802	58.6958	12.2716	91.4096	0	0
1422	HIP1	31.6607	21.2564	26.5326	33.3139	23.7763	2.30444	0	0
1423	PP2D1	19.6515	17.5596	23.7879	96.7688	8.43676	68.3651	0	0
1424	PIK3IP1	37.1194	46.2096	36.5968	39.6594	3.83489	14.5948	0	0
1425	SMLR1	6.55049	25.8774	0	31.7275	2.30093	62.9881	0	4.08596
1426	CYYR1-AS1	50.2204	31.4225	53.9802	34.9002	41.4168	16.8993	0	0
1427	TREM1	44.7617	77.6321	21.0431	38.073	15.3396	3.07259	0	0
1428	VDAC2	17.468	17.5596	38.4266	12.691	0	15.363	0	0
1429	ESYT1	41.4864	57.2999	25.6177	93.5961	12.2716	12.2904	0	0
1430	KLHL3	16.3762	55.4515	13.7238	30.1411	0	29.9578	0	0
1431	ALS2CL	70.9636	42.5128	15.5536	22.2092	0	9.21777	0	0
1432	ZFYVE27	15.2845	39.7402	9.14919	20.6229	0	11.5222	0	0
1433	UBE2M	40.3947	30.4983	2.74476	14.2774	0	3.84074	0	0
1434	SRPRB	55.6791	69.3144	21.0431	19.0365	167.968	8.44963	11.5268	0
1435	DARS	12.0092	9.24192	43.0012	1.58637	21.4754	5.37703	0	0
1436	HESX1	66.5966	37.8919	35.6818	41.2457	0.766978	9.98592	0	0
1437	FGFR1OP2	38.2112	25.8774	39.3415	34.9002	36.8149	13.8267	0	0
1438	CALR3	3.27524	5.54515	10.979	9.51824	15.3396	19.2037	0	0
1439	GCFC2	24.0185	7.39353	56.725	60.2822	86.6685	11.5222	0	0
1440	GPHN	21.835	10.1661	0	9.51824	10.7377	9.21777	0	0
1441	MRPS7	14.1927	24.029	0.914919	33.3139	3.06791	27.6533	0	0
1442	RANBP6	53.4956	40.6644	9.14919	123.737	0	155.166	0	0
1443	CCDC43	32.7524	36.0435	1.82984	30.1411	19.1745	6.14518	0	0
1444	KRTAP2-3	44.7617	13.8629	28.3625	0	11.5047	22.2763	0	0
1445	NUP210	26.2019	13.8629	0	12.691	11.5047	4.60889	0	0
1446	LOC388813	12.0092	42.5128	37.5117	0	33.747	0	0	0
1447	HIST1H4G	14.1927	6.46934	22.873	22.2092	13.0386	8.44963	0	0
1448	MSANTD1	21.835	26.8016	23.7879	0	9.97071	0	0	0
1449	GBP3	30.5689	16.6354	14.6387	11.1046	3.83489	3.84074	0	0
1450	SRSF7	21.835	15.7113	0	19.0365	0	13.0585	0	0
1451	ADPRHL1	28.3854	40.6644	37.5117	33.3139	57.5234	20.74	0	0
1452	MAGEB17	19.6515	17.5596	71.3637	6.3455	33.747	1.5363	0	0
1453	TPRG1	25.1102	40.6644	34.7669	28.5547	20.7084	16.8993	0	0
1454	FAM163B	14.1927	25.8774	26.5326	17.4501	30.6791	17.6674	0	0
1455	ABCA9	22.9267	41.5886	32.0222	41.2457	29.1452	25.3489	0	0
1456	TIFA	27.2937	24.029	69.5338	49.1776	40.6498	9.21777	0	0
1457	S100P	30.5689	27.7257	0	11.1046	0	2.30444	0	0
1458	XIRP2	30.5689	43.437	22.873	15.8637	19.9414	3.07259	0	0
1459	HACD2	31.6607	82.253	25.6177	20.6229	6.13582	4.60889	0	0
1460	UBASH3A	36.0277	12.0145	15.5536	0	0	0	0	0
1461	ITGAX	48.0369	36.9677	29.2774	33.3139	0.766978	16.1311	0	0
1462	C4orf22	40.3947	54.5273	9.14919	1.58637	16.8735	0	0	0
1463	SYNJ2BP-COX16	44.7617	4.62096	9.14919	23.7956	0	22.2763	0	0
1464	ARL14	1.09175	20.3322	45.7459	31.7275	19.9414	20.74	0	0
1465	OCRL	36.0277	44.3612	15.5536	30.1411	23.7763	120.599	0	0
1466	CYP3A4	54.5874	43.437	17.3835	130.083	9.20374	23.8126	0	0
1467	CLEC14A	43.6699	35.1193	32.0222	25.382	3.83489	23.8126	0	0
1468	CCDC170	17.468	51.7547	14.6387	65.0413	49.0866	13.8267	0	0
1469	C1orf105	31.6607	36.0435	1.82984	6.3455	6.13582	6.14518	0	0
1470	TRMT1L	19.6515	33.2709	16.4685	15.8637	15.3396	1.5363	0	0
1471	KIAA1257	30.5689	49.9063	29.2774	22.2092	10.7377	4.60889	0	0
1472	FMNL1	7.64223	46.2096	13.7238	0	19.9414	5.37703	0	1.02149
1473	TRMT2B	37.1194	22.1806	19.2133	0	0	0.768148	0	0
1474	MEGF10	38.2112	40.6644	24.7028	12.691	11.5047	0	0	0
1475	CLLU1OS	25.1102	28.6499	13.7238	47.5912	42.1838	26.8852	0	0
1476	NKX3-2	49.1287	47.1338	62.2145	84.0778	38.3489	105.236	0	0
1477	TYMSOS	31.6607	10.1661	79.5979	19.0365	58.2903	0	0	0
1478	KRTAP16-1	39.3029	25.8774	17.3835	49.1776	11.5047	135.962	0	10.2149
1479	EIF3E	9.82573	31.4225	10.979	14.2774	13.8056	2.30444	0	0
1480	TTYH2	32.7524	54.5273	22.873	23.7956	0.766978	6.14518	0	0
1481	LOC102724957	19.6515	16.6354	28.3625	63.455	34.514	19.9718	0	0
1482	LOC100506514	74.2389	37.8919	50.3205	60.2822	19.9414	23.0444	2.88169	0
1483	UPK3BL	32.7524	8.31772	27.4476	22.2092	47.5526	26.117	0	0
1484	LANCL1	25.1102	10.1661	1.82984	4.75912	0	0	0	0
1485	CCR4	32.7524	0	76.8532	28.5547	14.5726	10.7541	0	0
1486	OR2AT4	12.0092	15.7113	21.0431	31.7275	9.20374	23.8126	0	0
1487	MUM1L1	14.1927	10.1661	86.0024	0	72.8629	0	2.88169	0
1488	USP54	0	11.0903	0.914919	30.1411	0	34.5666	0	0
1489	OR51G2	27.2937	14.7871	87.8322	38.073	217.055	65.2926	5.76339	0
1490	ASIC3	55.6791	12.9387	22.873	19.0365	23.7763	10.7541	0	0
1491	HDAC8	3.27524	2.77257	7.31935	12.691	6.13582	3.07259	0	0
1492	C4orf51	17.468	18.4838	53.0653	39.6594	25.3103	19.2037	0	0
1493	UBE2U	37.1194	43.437	87.8322	20.6229	54.4554	7.68148	0	0
1494	SLC25A38	19.6515	32.3467	25.6177	22.2092	16.1065	9.98592	0	0
1495	OR6S1	32.7524	26.8016	12.8089	25.382	12.2716	16.8993	0	0
1496	TMEM189-UBE2V1	3.27524	12.0145	8.23427	20.6229	0	0	0	0
1497	MICB	12.0092	18.4838	2.74476	20.6229	0	71.4377	0	0
1498	SLIT3	5.45874	19.408	21.9581	26.9684	22.2424	0	0	0
1499	C9orf66	9.82573	28.6499	10.979	0	1.53396	0	0	0
1500	KRT15	66.5966	28.6499	25.6177	49.1776	10.7377	29.9578	0	0
1501	CHMP7	7.64223	37.8919	8.23427	46.0048	0	9.21777	0	0
1502	ZNF705D	2.1835	1.84838	1.82984	20.6229	9.20374	3.07259	0	0
1503	OR6V1	13.101	0	30.1923	36.4866	13.8056	19.2037	0	0
1504	SMIM18	44.7617	40.6644	10.979	22.2092	27.6112	7.68148	0	0
1505	GRXCR2	0	10.1661	5.48951	4.75912	29.1452	4.60889	1.44085	0
1506	METTL6	32.7524	10.1661	0	12.691	0	11.5222	0	0
1507	TSPO2	12.0092	11.0903	9.14919	12.691	32.2131	26.117	0	6.12894
1508	ATP13A5	19.6515	17.5596	43.0012	30.1411	17.6405	38.4074	0	0
1509	SLC13A1	30.5689	54.5273	42.0863	44.4185	1.53396	6.91333	0	0
1510	TMPRSS11D	12.0092	16.6354	40.2564	39.6594	0	2.30444	0	0
1511	RBMS2	16.3762	28.6499	29.2774	19.0365	0	12.2904	0	0
1512	NFKBIL1	15.2845	31.4225	0	63.455	0	32.2622	0	0
1513	NUP93	18.5597	5.54515	1.82984	0	16.1065	0	0	0
1514	KRTAP1-3	3.27524	24.9532	15.5536	30.1411	21.4754	16.8993	0	0
1515	PRKDC	8.73398	37.8919	10.979	41.2457	19.1745	19.2037	0	0
1516	KRTAP11-1	16.3762	5.54515	16.4685	25.382	0	0	0	0
1517	VSTM2L	16.3762	36.9677	7.31935	0	0.766978	1.5363	0	0
1518	LIPJ	22.9267	12.9387	1.82984	68.2141	0	27.6533	0	11.2364
1519	OSR1	16.3762	19.408	9.14919	14.2774	6.9028	4.60889	0	0
1520	NHLRC4	19.6515	17.5596	21.0431	14.2774	18.4075	22.2763	0	0
1521	SCUBE3	25.1102	10.1661	24.7028	3.17275	0	0	0	0
1522	ABCC11	13.101	71.1628	23.7879	17.4501	19.1745	22.2763	0	0
1523	SF3A3	16.3762	13.8629	6.40443	23.7956	0	6.14518	0	0
1524	COL19A1	64.4131	33.2709	19.2133	55.5231	27.6112	71.4377	0	0
1525	C1orf159	6.55049	19.408	14.6387	7.93187	2.30093	0	0	0
1526	CCL5	16.3762	38.816	17.3835	33.3139	18.4075	32.2622	0	0
1527	TFDP2	1.09175	4.62096	2.74476	52.3503	6.9028	11.5222	0	0
1528	TNRC18	27.2937	48.058	37.5117	28.5547	12.2716	16.8993	0	0
1529	HIST1H2BB	41.4864	11.0903	0	30.1411	0	11.5222	0	0
1530	SPATA21	12.0092	24.029	13.7238	58.6958	0	74.5103	0	0
1531	DPH5	20.7432	16.6354	26.5326	39.6594	0.766978	1.5363	0	0
1532	OR10C1	27.2937	27.7257	17.3835	25.382	0	1.5363	0	0
1533	KRT38	21.835	94.2675	12.8089	0	0.766978	0	0	0
1534	HAUS6	15.2845	25.8774	10.0641	52.3503	4.60187	62.9881	0	0
1535	CLEC9A	28.3854	21.2564	5.48951	6.3455	1.53396	0	0	0
1536	LRRC19	20.7432	8.31772	56.725	25.382	16.1065	2.30444	0	0
1537	POU4F3	38.2112	26.8016	0	14.2774	0	4.60889	0	0
1538	NHSL1	17.468	13.8629	22.873	42.8321	8.43676	36.1029	0	0
1539	CCL26	26.2019	22.1806	7.31935	0	3.83489	4.60889	0	0
1540	APOO	16.3762	32.3467	53.9802	20.6229	36.8149	16.8993	0	0
1541	SOX18	8.73398	22.1806	3.65968	9.51824	6.13582	0	0	0
1542	SLC3A1	15.2845	13.8629	0	12.691	0	0	0	0
1543	MCAT	0	29.5741	9.14919	9.51824	52.1545	0.768148	0	0
1544	BEND2	19.6515	5.54515	53.9802	20.6229	52.1545	0	0	0
1545	C11orf94	28.3854	23.1048	18.2984	6.3455	13.8056	0	0	0
1546	SDHAF1	25.1102	26.8016	49.4056	12.691	11.5047	0	1.44085	0
1547	CYP4Z1	26.2019	42.5128	12.8089	4.75912	1.53396	2.30444	0	0
1548	DEFB131	21.835	22.1806	64.0443	92.0097	26.0773	16.8993	0	0
1549	KRT72	34.9359	5.54515	62.2145	11.1046	156.464	0	0	0
1550	RNF13	16.3762	0.924192	35.6818	4.75912	6.9028	9.21777	0	0
1551	GAGE12G	40.3947	50.8305	56.725	31.7275	61.3582	16.8993	0	0
1552	C8orf33	25.1102	18.4838	47.5758	11.1046	11.5047	9.21777	0	0
1553	RSBN1	15.2845	30.4983	178.409	84.0778	85.9015	26.8852	0	0
1554	PRAMEF10	12.0092	23.1048	28.3625	25.382	2.30093	29.1896	0	3.06447
1555	CCPG1	50.2204	31.4225	14.6387	14.2774	0	21.5081	0	0
1556	PPP1R3A	19.6515	13.8629	0	11.1046	0	0	0	0
1557	C1orf56	30.5689	35.1193	57.6399	7.93187	27.6112	0	0	0
1558	MTX3	66.5966	27.7257	20.1282	3.17275	5.36885	3.84074	0	0
1559	MAGOH	31.6607	15.7113	9.14919	26.9684	15.3396	0	0	0
1560	SENP8	17.468	10.1661	9.14919	3.17275	0	0	0	0
1561	CTDSPL	46.9452	16.6354	7.31935	0	0	0	0	0
1562	TSPYL4	43.6699	27.7257	28.3625	60.2822	1.53396	11.5222	0	0
1563	TTLL5	43.6699	41.5886	3.65968	49.1776	4.60187	39.9437	0	0
1564	DERL3	20.7432	16.6354	1.82984	7.93187	0	6.14518	0	0
1565	MPP4	39.3029	14.7871	46.6609	65.0413	3.83489	18.4355	0	0
1566	OR51E1	21.835	34.1951	0.914919	22.2092	0	1.5363	0	0
1567	FBXL17	45.8534	28.6499	43.0012	4.75912	26.8442	5.37703	0	0
1568	RAD23A	6.55049	24.9532	12.8089	12.691	0	11.5222	0	0
1569	ASZ1	43.6699	15.7113	8.23427	17.4501	11.5047	42.2481	0	0
1570	TRMT10C	16.3762	8.31772	7.31935	34.9002	0	44.5526	0	0
1571	TRMT6	4.36699	8.31772	29.2774	25.382	15.3396	7.68148	0	0
1572	HIST1H2AE	26.2019	4.62096	37.5117	12.691	5.36885	23.0444	0	0
1573	SYT4	7.64223	8.31772	1.82984	20.6229	0	1.5363	0	0
1574	GUCY2F	43.6699	19.408	19.2133	53.9367	6.13582	23.0444	0	0
1575	LCAT	10.9175	19.408	17.3835	34.9002	19.9414	22.2763	0	0
1576	ACSS1	46.9452	43.437	66.7891	9.51824	9.20374	18.4355	0	0
1577	ELMOD3	31.6607	18.4838	31.1072	23.7956	6.13582	24.5807	0	0
1578	ST6GALNAC5	40.3947	57.2999	38.4266	25.382	1.53396	0.768148	0	0
1579	TMEM249	48.0369	36.0435	29.2774	4.75912	10.7377	15.363	0	0
1580	CCDC77	53.4956	32.3467	10.979	49.1776	0.766978	9.21777	0	0
1581	OR4N5	21.835	11.0903	12.8089	14.2774	0	14.5948	0	0
1582	TMEM190	28.3854	60.9966	22.873	3.17275	19.9414	6.14518	0	0
1583	POU4F3	9.82573	24.9532	73.1935	26.9684	9.97071	3.84074	0	0
1584	CHMP5	36.0277	36.0435	108.875	6.3455	120.416	3.07259	0	0
1585	OR1N2	28.3854	15.7113	34.7669	38.073	38.3489	3.07259	0	0
1586	TAS2R20	17.468	24.029	8.23427	7.93187	0	4.60889	0	0
1587	TIAM1	17.468	7.39353	10.0641	34.9002	13.0386	12.2904	0	0
1588	NO-TARGET	38.2112	10.1661	21.0431	3.17275	0	3.84074	0	0
1589	C17orf47	24.0185	26.8016	0.914919	30.1411	9.97071	20.74	0	0
1590	KEL	30.5689	48.058	7.31935	19.0365	16.8735	5.37703	0	0
1591	SUCLG1	22.9267	19.408	12.8089	46.0048	0.766978	33.0304	0	0
1592	CXorf56	36.0277	27.7257	16.4685	47.5912	0	33.0304	0	0
1593	KIFC1	24.0185	37.8919	32.0222	41.2457	25.3103	47.6252	0	0
1594	DCDC5	4.36699	32.3467	9.14919	0	0	5.37703	0	0
1595	OBP2A	32.7524	27.7257	50.3205	46.0048	5.36885	15.363	0	0
1596	PML	39.3029	61.9208	48.4907	33.3139	4.60187	12.2904	0	0
1597	CTRL	15.2845	24.9532	22.873	26.9684	0	30.7259	0	0
1598	MRPL19	15.2845	12.0145	69.5338	79.3187	1.53396	61.4518	0	0
1599	CD101	10.9175	11.0903	0.914919	42.8321	0	0	0	0
1600	PNPLA2	29.4772	6.46934	23.7879	60.2822	17.6405	10.7541	0	0
1601	ZSCAN25	29.4772	16.6354	2.74476	6.3455	3.06791	3.84074	0	0
1602	PARPBP	58.9544	27.7257	53.0653	39.6594	44.4847	33.0304	0	0
1603	N6AMT1	43.6699	11.0903	33.852	52.3503	6.13582	81.4237	0	0
1604	HAUS6	26.2019	5.54515	15.5536	25.382	0	34.5666	0	0
1605	OR6C65	33.8442	19.408	67.704	34.9002	132.687	31.4941	0	0
1606	SLC36A4	49.1287	27.7257	133.578	34.9002	163.366	19.9718	0	0
1607	TMEM9	21.835	29.5741	27.4476	25.382	23.7763	8.44963	0	0
1608	ZNF521	21.835	49.9063	32.9371	74.5596	36.048	111.381	0	0
1609	ESPL1	24.0185	12.9387	0	25.382	7.66978	1.5363	0	0
1610	CLCN4	16.3762	10.1661	2.74476	23.7956	6.13582	5.37703	0	0
1611	RAB38	26.2019	10.1661	8.23427	23.7956	9.20374	4.60889	5.76339	0
1612	OR10G7	21.835	0	33.852	36.4866	71.329	24.5807	5.76339	0
1613	LY6G6F	41.4864	31.4225	42.0863	30.1411	14.5726	13.8267	0	0
1614	SHPK	28.3854	33.2709	15.5536	39.6594	11.5047	11.5222	0	0
1615	CCDC103	22.9267	29.5741	44.831	9.51824	7.66978	16.1311	0	0
1616	ATG4B	15.2845	23.1048	19.2133	25.382	6.9028	8.44963	0	0
1617	CCDC155	27.2937	30.4983	33.852	41.2457	0	13.0585	0	0
1618	THAP4	14.1927	31.4225	11.8939	0	9.20374	0	0	0
1619	PLSCR4	37.1194	45.2854	49.4056	22.2092	8.43676	29.1896	0	0
1620	PDZD3	42.5782	32.3467	40.2564	6.3455	47.5526	23.0444	0	0
1621	ZNF514	37.1194	22.1806	8.23427	31.7275	3.06791	2.30444	0	0
1622	SP1	50.2204	2.77257	25.6177	28.5547	0	25.3489	0	0
1623	NUP37	0	41.5886	0	14.2774	0	0	0	0
1624	EHD1	52.4039	28.6499	51.2355	42.8321	16.8735	4.60889	0	0
1625	TECR	22.9267	15.7113	37.5117	17.4501	16.8735	6.91333	0	0
1626	ANP32C	12.0092	28.6499	7.31935	58.6958	9.97071	94.4822	0	0
1627	SYT11	29.4772	52.6789	77.7681	19.0365	13.8056	3.84074	0	0
1628	CFAP70	32.7524	53.6031	37.5117	17.4501	9.20374	4.60889	0	0
1629	PTPN23	18.5597	43.437	16.4685	22.2092	37.5819	0	0	0
1630	PEX5	5.45874	24.029	95.1516	20.6229	87.4355	31.4941	0	0
1631	KCNC4	76.4223	69.3144	87.8322	22.2092	15.3396	3.84074	0	0
1632	CCR10	36.0277	32.3467	15.5536	42.8321	38.3489	2.30444	0	0
1633	KLHL40	45.8534	66.5418	40.2564	9.51824	13.8056	4.60889	0	0
1634	OIT3	16.3762	60.0725	35.6818	7.93187	31.4461	6.91333	0	0
1635	OR13C9	46.9452	11.0903	44.831	1.58637	0	0	0	0
1636	BUD23	27.2937	23.1048	31.1072	23.7956	48.3196	4.60889	0	0
1637	SERPINF2	14.1927	0	1.82984	65.0413	6.9028	84.4963	0	0
1638	OR2J2	32.7524	24.9532	10.979	11.1046	0	7.68148	0	0
1639	OR6C3	19.6515	15.7113	0	4.75912	0	4.60889	0	0
1640	THPO	22.9267	41.5886	15.5536	28.5547	0.766978	21.5081	0	0
1641	OVOL3	6.55049	9.24192	0.914919	20.6229	0	33.7985	0	0
1642	ZNF345	26.2019	24.029	10.979	42.8321	0.766978	3.84074	0	0
1643	NKX2-2	13.101	25.8774	7.31935	69.8005	23.0093	49.1615	0	0
1644	KDM4E	34.9359	52.6789	34.7669	11.1046	8.43676	29.1896	0	0
1645	BSPRY	27.2937	51.7547	61.2996	38.073	29.9121	13.0585	0	0
1646	CD300LF	19.6515	13.8629	2.74476	30.1411	0	0	0	0
1647	CLEC5A	64.4131	36.0435	34.7669	46.0048	33.747	6.14518	0	0
1648	C12orf65	46.9452	21.2564	3.65968	9.51824	0	4.60889	0	0
1649	PCDH7	19.6515	12.0145	14.6387	19.0365	69.795	12.2904	0	0
1650	IGSF6	32.7524	7.39353	0	3.17275	3.06791	3.07259	0	0
1651	RNF146	36.0277	20.3322	8.23427	15.8637	0	9.21777	0	0
1652	CNR2	5.45874	12.0145	9.14919	65.0413	6.13582	26.117	0	0
1653	OSTN	17.468	8.31772	0.914919	0	0	2.30444	0	0
1654	VAV1	34.9359	19.408	62.2145	58.6958	14.5726	42.2481	0	0
1655	SEL1L2	13.101	12.9387	3.65968	0	8.43676	0	0	0
1656	FGF20	1.09175	4.62096	2.74476	3.17275	0	15.363	0	0
1657	GPHA2	14.1927	24.029	4.57459	31.7275	11.5047	2692.36	0	8178.05
1658	CYLC2	37.1194	32.3467	7.31935	31.7275	6.9028	0	0	0
1659	MCM6	0	40.6644	73.1935	30.1411	6.9028	1.5363	0	0
1660	GPR55	8.73398	15.7113	25.6177	61.8686	0	45.3207	0	0
1661	RASGRF1	48.0369	21.2564	32.0222	28.5547	5.36885	19.9718	0	0
1662	G3BP1	24.0185	0	82.3427	58.6958	29.9121	86.8007	0	0
1663	TMEM38B	40.3947	20.3322	15.5536	11.1046	6.13582	29.1896	0	0
1664	NO-TARGET	21.835	22.1806	30.1923	28.5547	26.8442	23.0444	0	0
1665	MRPS18B	36.0277	24.029	17.3835	0	16.8735	3.07259	0	0
1666	ADAD1	56.7709	33.2709	43.0012	38.073	3.83489	16.1311	0	0
1667	TOPBP1	27.2937	37.8919	86.9173	41.2457	82.8336	21.5081	0	0
1668	MTHFD2L	20.7432	45.2854	11.8939	6.3455	31.4461	42.2481	0	0
1669	ARSG	1.09175	12.0145	10.979	0	3.83489	0	0	0
1670	NRIP1	18.5597	12.0145	17.3835	1.58637	0	5.37703	0	0
1671	SARNP	41.4864	41.5886	18.2984	58.6958	16.1065	23.0444	0	0
1672	WDR36	44.7617	26.8016	3.65968	12.691	0	0	0	0
1673	NRXN1	24.0185	42.5128	0.914919	0	0	9.98592	0	0
1674	DPF2	6.55049	26.8016	37.5117	20.6229	9.20374	6.91333	0	0
1675	WSCD2	68.7801	35.1193	2.74476	22.2092	6.13582	43.0163	0	0
1676	ATP5SL	4.36699	7.39353	38.4266	0	36.048	0	0	0
1677	RCE1	51.3121	25.8774	47.5758	19.0365	17.6405	19.2037	0	0
1678	SERPINB3	15.2845	17.5596	48.4907	0	4.60187	0	0	0
1679	SERPINB4	61.1379	38.816	110.705	79.3187	39.1159	20.74	7.20424	0
1680	TMEM97	29.4772	23.1048	27.4476	23.7956	10.7377	36.8711	0	0
1681	PTMS	32.7524	21.2564	23.7879	26.9684	31.4461	15.363	0	0
1682	CNTNAP2	7.64223	17.5596	0	34.9002	0	6.91333	0	0
1683	OBSL1	32.7524	24.9532	84.1725	79.3187	42.9508	41.48	0	0
1684	NUP54	9.82573	36.0435	23.7879	3.17275	27.6112	0	0	0
1685	NSUN7	5.45874	4.62096	0	42.8321	0	8.44963	0	0
1686	CNPPD1	10.9175	12.0145	40.2564	36.4866	18.4075	23.0444	0	0
1687	PELI3	45.8534	13.8629	36.5968	34.9002	70.562	6.14518	0	0
1688	C6orf106	40.3947	19.408	16.4685	15.8637	0	3.07259	0	0
1689	RHOU	41.4864	51.7547	30.1923	92.0097	19.1745	53.0022	0	0
1690	TRAPPC3	32.7524	14.7871	10.0641	23.7956	6.9028	24.5807	0	0
1691	OR5D13	28.3854	35.1193	43.0012	22.2092	16.1065	20.74	0	0
1692	DSC1	24.0185	34.1951	0	0	5.36885	0	0	0
1693	MTRNR2L4	24.0185	21.2564	5.48951	19.0365	12.2716	4.60889	0	0
1694	NETO1	5.45874	44.3612	21.9581	30.1411	9.97071	43.7844	0	7.15043
1695	ZSWIM3	31.6607	23.1048	2.74476	11.1046	0	3.07259	0	0
1696	DIO2	45.8534	35.1193	27.4476	23.7956	4.60187	2.30444	0	0
1697	GAL3ST4	30.5689	37.8919	75.9383	7.93187	10.7377	4.60889	0	0
1698	CAP1	41.4864	10.1661	32.9371	71.3868	13.8056	36.1029	0	0
1699	ADAM30	43.6699	0	20.1282	33.3139	18.4075	13.0585	0	0
1700	OR4C3	34.9359	8.31772	45.7459	14.2774	111.212	78.3511	0	0
1701	OR52K1	21.835	36.9677	26.5326	34.9002	0	13.0585	0	0
1702	ETV5	26.2019	21.2564	49.4056	20.6229	0.766978	1.5363	0	0
1703	OR2AP1	25.1102	29.5741	25.6177	34.9002	9.20374	4.60889	0	0
1704	SCN1A	14.1927	31.4225	20.1282	0	13.0386	2.30444	0	0
1705	OR4C15	16.3762	34.1951	18.2984	20.6229	6.13582	16.8993	0	0
1706	TDRD10	12.0092	4.62096	14.6387	17.4501	0	4.60889	0	0
1707	ARMCX3	17.468	25.8774	0	12.691	0	5.37703	0	0
1708	TBX6	31.6607	4.62096	37.5117	17.4501	13.0386	24.5807	0	0
1709	OR4D5	0	17.5596	6.40443	9.51824	5.36885	0	0	0
1710	TAS2R13	33.8442	17.5596	26.5326	144.36	0	172.065	0	0
1711	WFDC2	25.1102	11.0903	42.0863	23.7956	37.5819	28.4215	0	0
1712	PFDN6	13.101	5.54515	60.3846	39.6594	3.83489	20.74	0	0
1713	FSIP2	14.1927	24.9532	14.6387	22.2092	0	8.44963	0	0
1714	SORCS3	46.9452	24.9532	32.0222	31.7275	4.60187	3.07259	0	0
1715	PTH	31.6607	0	9.14919	0	0	2.30444	0	0
1716	EDNRB	46.9452	27.7257	25.6177	9.51824	0	13.8267	0	0
1717	CCDC13	41.4864	14.7871	11.8939	28.5547	6.9028	6.91333	0	0
1718	USP40	30.5689	43.437	50.3205	52.3503	24.5433	22.2763	0	0
1719	ANGPT2	14.1927	63.7692	26.5326	1.58637	0	9.98592	0	0
1720	HEXIM1	29.4772	17.5596	59.4697	15.8637	29.1452	43.0163	0	0
1721	MRGPRX2	38.2112	14.7871	12.8089	19.0365	0	25.3489	0	0
1722	FCRL2	0	5.54515	0	0	9.97071	0	0	0
1723	TMPRSS11D	3.27524	16.6354	27.4476	9.51824	1.53396	8.44963	0	0
1724	GABARAP	22.9267	27.7257	9.14919	7.93187	0.766978	6.14518	0	0
1725	MYH3	27.2937	25.8774	75.0233	26.9684	0	32.2622	0	0
1726	SCGB1A1	1.09175	29.5741	0	0	0	0	0	0
1727	YIPF7	33.8442	23.1048	19.2133	4.75912	2.30093	2.30444	0	0
1728	IFNA1	8.73398	19.408	33.852	6.3455	3.83489	0	0	0
1729	NODAL	14.1927	34.1951	7.31935	31.7275	9.20374	3.84074	0	0
1730	ZMYM1	9.82573	19.408	15.5536	20.6229	0	4.60889	0	0
1731	CLPSL1	31.6607	19.408	6.40443	68.2141	0	35.3348	0	0
1732	A2M	18.5597	10.1661	0	4.75912	0	0	0	0
1733	C1orf229	28.3854	16.6354	25.6177	4.75912	6.13582	1.5363	0	0
1734	CLDN25	19.6515	12.9387	6.40443	58.6958	6.13582	58.3792	0	0
1735	GOLGA8N	37.1194	56.3757	0	4.75912	46.7857	0	0	0
1736	TMPRSS9	24.0185	36.0435	3.65968	39.6594	13.0386	12.2904	0	0
1737	IFNG	28.3854	47.1338	64.0443	7.93187	39.1159	16.8993	0	0
1738	C12orf4	6.55049	18.4838	21.9581	15.8637	9.97071	0.768148	0	0
1739	ADAMTS2	14.1927	62.845	21.9581	11.1046	13.0386	2.30444	0	0
1740	IRAK1BP1	21.835	18.4838	7.31935	7.93187	14.5726	0.768148	0	0
1741	COLCA1	26.2019	27.7257	19.2133	85.6642	9.20374	74.5103	0	0
1742	USF1	32.7524	41.5886	38.4266	57.1095	12.2716	26.117	0	0
1743	MYT1	43.6699	22.1806	60.3846	12.691	18.4075	13.0585	0	0
1744	FAM213B	43.6699	53.6031	8.23427	22.2092	7.66978	9.98592	0	0
1745	ATF1	48.0369	76.7079	97.8963	50.764	20.7084	35.3348	8.64508	0
1746	ENDOD1	36.0277	12.0145	11.8939	46.0048	4.60187	21.5081	0	0
1747	PARP2	20.7432	27.7257	74.1084	22.2092	10.7377	33.7985	0	0
1748	P3H3	28.3854	30.4983	71.3637	7.93187	16.8735	13.0585	0	0
1749	ATXN7	8.73398	24.9532	2.74476	3.17275	2.30093	23.0444	0	0
1750	HCRT	12.0092	35.1193	51.2355	0	0	7.68148	0	0
1751	OR5B3	6.55049	25.8774	4.57459	20.6229	5.36885	20.74	0	0
1752	PIGT	29.4772	42.5128	6.40443	82.4915	9.97071	21.5081	0	0
1753	C17orf82	0	12.9387	0	39.6594	0	23.0444	0	0
1754	PYHIN1	29.4772	3.69677	21.0431	26.9684	8.43676	3.07259	0	0
1755	MRPL9	3.27524	32.3467	3.65968	17.4501	6.13582	2.30444	0	0
1756	BTNL8	12.0092	11.0903	21.0431	11.1046	21.4754	9.98592	0	0
1757	HEPHL1	20.7432	28.6499	25.6177	9.51824	1.53396	10.7541	0	0
1758	LIN37	9.82573	24.9532	34.7669	42.8321	20.7084	6.91333	0	0
1759	PAPD4	13.101	12.0145	12.8089	95.1824	7.66978	27.6533	0	0
1760	COPZ1	5.45874	9.24192	29.2774	26.9684	26.0773	0.768148	0	0
1761	LOC286238	16.3762	17.5596	13.7238	7.93187	1.53396	3.84074	0	0
1762	PLCXD1	14.1927	12.9387	0	19.0365	7.66978	4.60889	0	0
1763	ZNF709	38.2112	20.3322	50.3205	25.382	6.13582	0.768148	0	0
1764	KDM4D	48.0369	23.1048	31.1072	6.3455	1.53396	14.5948	0	0
1765	DDIT4	42.5782	24.9532	0	4.75912	3.83489	24.5807	0	0
1766	TRIM62	30.5689	37.8919	9.14919	25.382	3.06791	13.8267	0	0
1767	CSTA	24.0185	36.9677	0	71.3868	0	42.2481	0	0
1768	PIH1D2	22.9267	28.6499	40.2564	0	13.8056	13.0585	0	0
1769	2020-03-02	7.64223	24.029	7.31935	9.51824	0	13.0585	0	0
1770	CXCL13	10.9175	41.5886	32.9371	22.2092	13.8056	66.8289	0	0
1771	TRAPPC9	49.1287	5.54515	73.1935	30.1411	41.4168	57.6111	0	1.02149
1772	ZNF287	21.835	3.69677	8.23427	31.7275	1.53396	26.8852	0	0
1773	CD200R1L	20.7432	10.1661	49.4056	53.9367	3.83489	63.7563	0	0
1774	OR1L4	43.6699	6.46934	19.2133	47.5912	151.095	3.07259	41.7846	0
1775	TMEM232	14.1927	21.2564	21.0431	14.2774	19.1745	16.1311	0	0
1776	CAPN3	54.5874	29.5741	9.14919	39.6594	0	11.5222	0	0
1777	SYDE1	57.8626	47.1338	52.1504	25.382	19.1745	3.07259	0	0
1778	BCS1L	24.0185	61.9208	25.6177	58.6958	19.9414	23.8126	0	0
1779	TMEM262	45.8534	32.3467	22.873	1.58637	0	0	0	0
1780	SLITRK3	25.1102	19.408	0.914919	9.51824	1.53396	16.8993	0	3.06447
1781	CCDC102B	25.1102	12.0145	25.6177	34.9002	0	1.5363	0	0
1782	PNCK	6.55049	33.2709	17.3835	17.4501	29.1452	22.2763	0	0
1783	C17orf97	13.101	36.0435	24.7028	20.6229	11.5047	6.91333	0	0
1784	ZSCAN16	37.1194	18.4838	23.7879	15.8637	5.36885	14.5948	0	0
1785	SRPRB	37.1194	36.0435	29.2774	15.8637	30.6791	1.5363	0	0
1786	SLC17A3	19.6515	24.029	0	25.382	0	0	0	0
1787	ADGRE3	30.5689	12.9387	2.74476	6.3455	0	3.07259	0	0
1788	C1QA	12.0092	22.1806	0	30.1411	3.83489	22.2763	0	0
1789	C2orf82	8.73398	0	4.57459	12.691	3.83489	33.7985	0	0
1790	MUC4	28.3854	29.5741	10.979	4.75912	18.4075	0	0	0
1791	BPIFB3	15.2845	35.1193	1.82984	31.7275	0	8.44963	0	0
1792	CROCC	9.82573	18.4838	22.873	3.17275	0	11.5222	0	0
1793	DKK2	21.835	23.1048	10.0641	15.8637	8.43676	9.98592	0	0
1794	HBG2	27.2937	28.6499	39.3415	68.2141	23.0093	59.1474	0	0
1795	GPR65	13.101	34.1951	15.5536	41.2457	33.747	65.2926	0	0
1796	UMAD1	8.73398	24.029	3.65968	7.93187	0	3.07259	0	0
1797	CCDC152	5.45874	42.5128	10.979	26.9684	2.30093	2.30444	0	0
1798	CELF6	10.9175	16.6354	13.7238	19.0365	6.9028	25.3489	0	0
1799	SMIM13	27.2937	23.1048	10.979	85.6642	9.97071	58.3792	0	0
1800	DPP7	43.6699	22.1806	40.2564	46.0048	29.9121	8.44963	1.44085	0
1801	OR4A47	19.6515	15.7113	26.5326	1.58637	8.43676	0	0	0
1802	TARM1	3.27524	60.9966	10.0641	33.3139	18.4075	9.98592	0	0
1803	SIRPB2	37.1194	51.7547	5.48951	11.1046	2.30093	13.0585	0	0
1804	TRMT44	15.2845	31.4225	11.8939	14.2774	6.13582	5.37703	0	0
1805	MTG2	9.82573	42.5128	31.1072	9.51824	26.0773	9.98592	0	0
1806	VSTM1	34.9359	13.8629	17.3835	1.58637	0	1.5363	0	0
1807	NUMA1	34.9359	16.6354	0	69.8005	9.97071	19.9718	0	0
1808	APOC1	12.0092	13.8629	48.4907	118.978	30.6791	47.6252	7.20424	0
1809	LRRC4C	17.468	16.6354	9.14919	7.93187	3.83489	1.5363	0	0
1810	HSH2D	17.468	22.1806	34.7669	7.93187	7.66978	2.30444	0	0
1811	C1orf158	6.55049	12.9387	52.1504	26.9684	73.6299	11.5222	0	0
1812	NAA50	44.7617	36.9677	17.3835	36.4866	16.1065	36.8711	0	0
1813	XAGE2	17.468	11.0903	6.40443	25.382	9.20374	12.2904	0	0
1814	OR5AP2	17.468	51.7547	19.2133	63.455	6.13582	13.8267	0	0
1815	HSD17B2	6.55049	8.31772	0	19.0365	2.30093	4.60889	0	0
1816	RGS1	50.2204	9.24192	33.852	11.1046	0	24.5807	0	0
1817	RRNAD1	13.101	13.8629	4.57459	11.1046	0	5.37703	0	0
1818	GRID2	31.6607	24.9532	0	26.9684	4.60187	24.5807	0	0
1819	ZNF773	16.3762	14.7871	24.7028	22.2092	27.6112	3.84074	0	0
1820	MAGEA12	24.0185	53.6031	11.8939	46.0048	1.53396	43.7844	0	0
1821	C9orf131	16.3762	25.8774	20.1282	12.691	4.60187	35.3348	0	0
1822	RCAN1	26.2019	42.5128	52.1504	63.455	0	26.117	0	0
1823	CKM	27.2937	28.6499	23.7879	3.17275	12.2716	0	0	0
1824	VN1R5	43.6699	23.1048	6.40443	44.4185	6.13582	21.5081	0	0
1825	CCP110	18.5597	9.24192	17.3835	3.17275	4.60187	9.21777	0	0
1826	ZNF626	5.45874	39.7402	0	99.9416	0	61.4518	0	0
1827	ZNF404	25.1102	28.6499	44.831	31.7275	1.53396	26.117	0	2.04298
1828	ZDHHC12	42.5782	42.5128	11.8939	1.58637	7.66978	23.0444	0	0
1829	C1orf168	20.7432	5.54515	12.8089	49.1776	9.20374	17.6674	0	0
1830	HSD17B8	40.3947	49.9063	21.9581	0	46.7857	0.768148	0	0
1831	CA3	13.101	12.9387	6.40443	15.8637	0	0	0	0
1832	CASP5	1.09175	10.1661	2.74476	4.75912	0	6.91333	0	0
1833	ADA2	40.3947	49.9063	17.3835	14.2774	14.5726	6.91333	0	0
1834	GSDMB	15.2845	21.2564	34.7669	52.3503	17.6405	4.60889	0	0
1835	ESPNL	12.0092	15.7113	26.5326	22.2092	0.766978	21.5081	0	0
1836	C11orf65	14.1927	23.1048	21.9581	28.5547	0	7.68148	0	0
1837	NDUFA12	16.3762	33.2709	21.0431	17.4501	20.7084	5.37703	0	0
1838	SGK2	46.9452	32.3467	46.6609	47.5912	52.9215	22.2763	0	0
1839	ME3	14.1927	2.77257	15.5536	1.58637	8.43676	9.98592	0	0
1840	PIANP	17.468	18.4838	16.4685	1.58637	22.2424	0	0	0
1841	UPF3A	24.0185	35.1193	13.7238	25.382	19.1745	8.44963	0	0
1842	ZNF850	22.9267	4.62096	21.9581	72.9732	0	24.5807	0	0
1843	ASB10	8.73398	25.8774	0	3.17275	7.66978	0	0	0
1844	C9orf64	26.2019	35.1193	12.8089	28.5547	6.13582	11.5222	0	0
1845	ECT2	19.6515	12.0145	41.1713	25.382	18.4075	12.2904	0	0
1846	NUF2	24.0185	18.4838	15.5536	25.382	5.36885	3.07259	0	0
1847	EPO	13.101	29.5741	12.8089	22.2092	0	46.857	0	0
1848	MAPK10	36.0277	9.24192	1.82984	15.8637	5.36885	0.768148	0	0
1849	MAD2L1	12.0092	46.2096	44.831	11.1046	3.83489	18.4355	0	0
1850	TRAF4	12.0092	16.6354	64.9592	0	9.97071	0	0	0
1851	NLE1	45.8534	5.54515	17.3835	0	1.53396	6.91333	0	0
1852	SLC22A4	42.5782	26.8016	0	96.7688	0	12.2904	0	0
1853	PSMD6	25.1102	28.6499	30.1923	0	36.8149	0	0	0
1854	ACBD4	30.5689	11.0903	75.9383	46.0048	54.4554	43.7844	0	0
1855	GXYLT2	0	16.6354	38.4266	74.5596	2.30093	18.4355	0	0
1856	HACD4	33.8442	15.7113	96.9814	30.1411	44.4847	10.7541	0	0
1857	C14orf79	19.6515	14.7871	44.831	6.3455	13.8056	0.768148	1.44085	0
1858	ABCB9	45.8534	11.0903	64.0443	11.1046	48.3196	3.84074	0	0
1859	HEATR1	28.3854	20.3322	42.0863	36.4866	21.4754	21.5081	0	0
1860	CSNK1E	38.2112	20.3322	41.1713	11.1046	19.1745	19.9718	0	0
1861	AIF1L	18.5597	13.8629	11.8939	20.6229	13.0386	3.84074	0	0
1862	REC114	12.0092	2.77257	2.74476	9.51824	8.43676	6.14518	0	0
1863	CRELD1	5.45874	11.0903	20.1282	11.1046	11.5047	0	2.88169	0
1864	C20orf85	15.2845	11.0903	2.74476	1.58637	4.60187	6.14518	0	0
1865	POU3F4	19.6515	26.8016	3.65968	4.75912	0	1.5363	0	0
1866	GCLC	4.36699	27.7257	29.2774	0	44.4847	4.60889	0	0
1867	MNAT1	15.2845	13.8629	4.57459	1.58637	0.766978	0	0	0
1868	PPP6R2	27.2937	6.46934	18.2984	36.4866	0	45.3207	0	0
1869	ANKRD18A	29.4772	26.8016	45.7459	34.9002	23.7763	0.768148	0	0
1870	PRND	37.1194	32.3467	67.704	12.691	130.386	13.8267	11.5268	0
1871	TBC1D22B	19.6515	33.2709	17.3835	0	0	6.14518	0	0
1872	HPRT1	34.9359	51.7547	25.6177	99.9416	0	43.0163	0	0
1873	MUC6	10.9175	7.39353	33.852	6.3455	14.5726	0	0	0
1874	ANKRD18A	42.5782	29.5741	74.1084	46.0048	16.8735	30.7259	0	0
1875	RTN4RL2	24.0185	18.4838	10.0641	33.3139	1.53396	2.30444	0	0
1876	ARID3B	14.1927	8.31772	8.23427	79.3187	0	29.9578	0	0
1877	KRT18	12.0092	45.2854	21.0431	58.6958	0.766978	49.1615	0	2.04298
1878	DSCC1	30.5689	14.7871	38.4266	33.3139	49.8536	23.0444	0	0
1879	AIFM1	26.2019	16.6354	26.5326	4.75912	13.8056	0	0	0
1880	IFI27L2	46.9452	38.816	51.2355	25.382	0.766978	79.8874	0	0
1881	MSRB1	14.1927	26.8016	17.3835	3.17275	13.0386	8.44963	0	0
1882	GPC4	19.6515	31.4225	1.82984	57.1095	0	36.1029	0	0
1883	ACTB	31.6607	24.029	44.831	15.8637	17.6405	13.0585	0	0
1884	CRHR2	21.835	10.1661	21.9581	4.75912	3.83489	0.768148	0	0
1885	MYT1L	30.5689	32.3467	32.0222	30.1411	21.4754	15.363	0	0
1886	EVC	15.2845	47.1338	5.48951	6.3455	0	19.2037	0	0
1887	C8orf46	20.7432	36.0435	2.74476	41.2457	0	20.74	0	0
1888	SYPL1	19.6515	30.4983	47.5758	28.5547	36.048	13.0585	0	0
1889	SDSL	37.1194	51.7547	88.7471	15.8637	40.6498	7.68148	0	0
1890	LMNTD1	12.0092	27.7257	26.5326	66.6277	4.60187	15.363	0	0
1891	ROR2	12.0092	21.2564	19.2133	30.1411	17.6405	19.9718	0	0
1892	BTBD18	29.4772	50.8305	34.7669	0	39.8829	1.5363	0	0
1893	AKR1D1	27.2937	4.62096	9.14919	25.382	2.30093	34.5666	0	0
1894	CRBN	10.9175	27.7257	6.40443	23.7956	0	15.363	0	0
1895	AADACL4	4.36699	40.6644	6.40443	33.3139	3.06791	0	0	0
1896	PRAME	15.2845	36.0435	13.7238	11.1046	0	0	0	0
1897	BRI3BP	27.2937	3.69677	31.1072	12.691	22.2424	83.7281	0	0
1898	SLC22A5	13.101	53.6031	57.6399	15.8637	42.1838	33.0304	0	0
1899	C1orf228	19.6515	48.9822	77.7681	9.51824	21.4754	0	0	0
1900	KRT7	45.8534	18.4838	3.65968	0	8.43676	12.2904	0	0
1901	WDSUB1	29.4772	46.2096	0	14.2774	0	7.68148	0	0
1902	ARHGAP9	43.6699	14.7871	0	4.75912	3.06791	54.5385	0	0
1903	ID3	13.101	48.058	13.7238	25.382	42.1838	0	0	0
1904	IFT20	19.6515	26.8016	20.1282	6.3455	18.4075	14.5948	0	0
1905	PEX13	5.45874	7.39353	5.48951	36.4866	4.60187	6.91333	0	0
1906	LAG3	54.5874	11.0903	32.9371	11.1046	49.8536	15.363	0	0
1907	H2AFZ	19.6515	14.7871	2.74476	3.17275	0	1.5363	0	0
1908	POTEB3	21.835	5.54515	0	1.58637	10.7377	0	0	0
1909	ADGRF3	22.9267	38.816	17.3835	30.1411	18.4075	18.4355	0	0
1910	TPT1	48.0369	13.8629	12.8089	68.2141	14.5726	43.7844	0	0
1911	CDK7	12.0092	44.3612	7.31935	12.691	15.3396	14.5948	0	0
1912	LRRC23	28.3854	9.24192	21.9581	3.17275	2.30093	5.37703	0	0
1913	LMO4	3.27524	15.7113	64.0443	7.93187	43.7177	9.21777	0	0
1914	MRPS34	21.835	36.9677	5.48951	57.1095	0	14.5948	0	0
1915	FMNL3	38.2112	41.5886	15.5536	0	8.43676	0.768148	0	0
1916	GTPBP3	14.1927	12.0145	0	3.17275	0.766978	4.60889	0	0
1917	MT3	15.2845	31.4225	16.4685	41.2457	24.5433	74.5103	0	0
1918	GSS	2.1835	11.0903	9.14919	4.75912	5.36885	2.30444	0	0
1919	PRDX1	10.9175	38.816	22.873	28.5547	11.5047	37.6392	0	0
1920	PRPF19	12.0092	20.3322	9.14919	0	2.30093	6.91333	0	0
1921	APOO	18.5597	43.437	47.5758	23.7956	32.2131	9.21777	0	0
1922	PRDM2	17.468	19.408	32.9371	25.382	0.766978	15.363	0	0
1923	KDM1B	12.0092	17.5596	5.48951	23.7956	0	0	0	0
1924	ARPC5L	21.835	28.6499	20.1282	14.2774	2.30093	3.84074	0	0
1925	ABCA5	26.2019	0	25.6177	0	9.20374	0.768148	0	0
1926	NDUFA9	32.7524	6.46934	31.1072	14.2774	2.30093	0	0	0
1927	LRRC8D	8.73398	34.1951	32.9371	28.5547	1.53396	16.8993	0	0
1928	MRPL45	12.0092	16.6354	15.5536	9.51824	3.06791	0.768148	0	0
1929	ARHGEF25	32.7524	11.0903	32.9371	12.691	4.60187	17.6674	0	0
1930	PPFIA1	7.64223	43.437	21.0431	0	4.60187	5.37703	0	0
1931	RIOK2	10.9175	36.0435	29.2774	12.691	1.53396	1.5363	0	0
1932	RAP1A	7.64223	29.5741	109.79	66.6277	29.1452	23.0444	0	0
1933	COL4A2	60.0461	41.5886	23.7879	26.9684	3.83489	48.3933	0	0
1934	ROCK2	25.1102	20.3322	14.6387	15.8637	4.60187	5.37703	0	0
1935	TLR4	27.2937	0	17.3835	22.2092	8.43676	19.9718	0	0
1936	DYRK1B	21.835	21.2564	24.7028	33.3139	10.7377	0	0	0
1937	NAE1	32.7524	26.8016	23.7879	14.2774	0	9.98592	0	0
1938	NRM	25.1102	7.39353	0	4.75912	0	0.768148	0	0
1939	RPL31	41.4864	23.1048	10.0641	38.073	0	5.37703	0	0
1940	MCM8	22.9267	9.24192	8.23427	6.3455	3.06791	0	0	0
1941	HAP1	39.3029	24.9532	17.3835	47.5912	10.7377	16.1311	0	0
1942	HIST1H4B	4.36699	23.1048	0	85.6642	4.60187	60.6837	0	0
1943	IFT22	10.9175	40.6644	83.2576	49.1776	35.281	35.3348	0	0
1944	ID3	4.36699	38.816	18.2984	26.9684	1.53396	20.74	0	0
1945	ARPP19	28.3854	35.1193	10.0641	14.2774	25.3103	21.5081	0	0
1946	ULBP2	32.7524	21.2564	9.14919	7.93187	2.30093	4.60889	0	0
1947	PPP1R11	13.101	47.1338	4.57459	39.6594	12.2716	8.44963	0	0
1948	LYRM1	15.2845	8.31772	17.3835	4.75912	0	6.14518	0	0
1949	TERB1	27.2937	12.9387	0.914919	1.58637	5.36885	0	0	0
1950	C3orf58	28.3854	2.77257	46.6609	0	16.1065	8.44963	0	0
1951	ATG16L1	56.7709	33.2709	6.40443	6.3455	18.4075	17.6674	0	0
1952	CHN2	27.2937	0	32.0222	0	11.5047	0	0	0
1953	MCOLN2	21.835	17.5596	31.1072	7.93187	50.6206	42.2481	0	0
1954	SETD3	32.7524	27.7257	50.3205	115.805	32.2131	55.3066	0	0
1955	SEMA4A	40.3947	40.6644	42.0863	42.8321	6.13582	50.6978	0	0
1956	SUN1	12.0092	13.8629	34.7669	26.9684	0	6.14518	0	0
1957	SUMO2	6.55049	62.845	5.48951	17.4501	3.06791	9.21777	0	0
1958	METTL13	1.09175	13.8629	7.31935	1.58637	15.3396	7.68148	0	0
1959	FIGNL1	13.101	24.9532	39.3415	6.3455	22.2424	19.9718	0	0
1960	FGL1	21.835	7.39353	20.1282	12.691	3.83489	23.8126	0	0
1961	FLJ44635	6.55049	18.4838	19.2133	42.8321	11.5047	68.3651	0	0
1962	MYL1	9.82573	23.1048	13.7238	3.17275	3.06791	0	0	0
1963	NEDD4L	42.5782	30.4983	33.852	44.4185	6.13582	1.5363	0	0
1964	GRAMD3	6.55049	12.9387	9.14919	19.0365	0	3.84074	0	0
1965	KDM1A	24.0185	37.8919	19.2133	145.946	0	44.5526	0	0
1966	CH25H	42.5782	17.5596	27.4476	7.93187	1.53396	2.30444	0	0
1967	CYP2A6	15.2845	19.408	84.1725	19.0365	15.3396	2.30444	0	0
1968	TRMT61B	20.7432	18.4838	15.5536	46.0048	0	61.4518	0	0
1969	TSHB	5.45874	16.6354	20.1282	33.3139	72.0959	21.5081	0	0
1970	TXNDC12	10.9175	35.1193	32.0222	15.8637	40.6498	9.21777	0	0
1971	ARHGEF2	9.82573	11.0903	19.2133	31.7275	3.06791	6.14518	0	0
1972	RPL27	12.0092	0	6.40443	49.1776	14.5726	7.68148	0	0
1973	CCL25	49.1287	35.1193	81.4278	57.1095	108.911	65.2926	0	0
1974	TSPY8	39.3029	10.1661	4.57459	46.0048	24.5433	16.1311	0	0
1975	SYT8	28.3854	23.1048	18.2984	111.046	4.60187	78.3511	0	0
1976	ACOT11	25.1102	44.3612	34.7669	23.7956	6.9028	1.5363	0	0
1977	TNFRSF11A	14.1927	41.5886	53.0653	28.5547	43.7177	77.5829	0	4.08596
1978	CABYR	17.468	0.924192	0	7.93187	3.83489	0	0	0
1979	NCOR1	19.6515	0.924192	10.979	0	0.766978	0	0	0
1980	GCGR	14.1927	4.62096	41.1713	20.6229	17.6405	50.6978	0	6.12894
1981	YWHAQ	37.1194	30.4983	26.5326	4.75912	6.9028	0	0	0
1982	ZNF518B	29.4772	7.39353	16.4685	38.073	24.5433	17.6674	0	0
1983	RNF185	4.36699	14.7871	9.14919	55.5231	23.0093	10.7541	0	0
1984	LETM2	5.45874	9.24192	0	33.3139	0	16.8993	0	0
1985	RTTN	52.4039	22.1806	52.1504	23.7956	17.6405	32.2622	0	3.06447
1986	FCGR2C	22.9267	12.9387	7.31935	0	26.8442	0	0	0
1987	RTBDN	13.101	10.1661	15.5536	0	7.66978	0	0	0
1988	DSG3	15.2845	17.5596	38.4266	30.1411	59.8243	4.60889	0	0
1989	THUMPD3	24.0185	20.3322	31.1072	60.2822	48.3196	14.5948	0	0
1990	EVL	15.2845	28.6499	20.1282	22.2092	15.3396	0	0	0
1991	ADAMTSL1	14.1927	9.24192	22.873	17.4501	43.7177	26.8852	0	0
1992	STEAP4	1.09175	0	26.5326	11.1046	3.83489	8.44963	0	0
1993	SAMD13	31.6607	15.7113	18.2984	22.2092	7.66978	50.6978	0	0
1994	ZNF483	33.8442	12.9387	41.1713	41.2457	59.8243	39.1755	0	0
1995	FXYD2	15.2845	32.3467	50.3205	4.75912	23.0093	0	0	0
1996	FCRLB	46.9452	23.1048	17.3835	7.93187	8.43676	12.2904	0	0
1997	BICDL1	51.3121	28.6499	117.11	26.9684	73.6299	13.0585	0	0
1998	UROS	14.1927	48.9822	4.57459	19.0365	0.766978	2.30444	0	0
1999	CD6	38.2112	23.1048	21.9581	9.51824	9.97071	9.98592	0	0
[truncated: 54,763 more rows]

## Sheet: Sheet1
sgRNA	Gene	TransRep1	TransRep2	R3Rep1	R3Rep2	Metric
14923	B4GALNT2	28.3854	14.7871	1.05889e+06	1.01399e+06	2.07289e+06		14923	B4GALNT2	CAGGTGCAGGACGCTTGGGA
38184	B3GAT1	8.73398	0.924192	3286.57	8962.55	12249.1		38184	B3GAT1	GGACCCGAGCTGCTAATGGT
54862	NXPE4	6.55049	9.24192	1306.85	2558.83	3865.68		54862	NXPE4	TTATTAGCTCAAGCAGAGGT
35270	PRR36	6.55049	27.7257	72.0424	1095.04	1167.08		35270	PRR36	GCGCGCTTTGGAGAGAAGGG
44127	NXPE4	17.468	12.9387	867.39	194.083	1061.47		40419	ATP6V1C1	GGCGGGACTAGGAGGCTACG
40419	ATP6V1C1	0	4.62096	90.7734	205.32	296.093		52896	IL15RA	TGGCCCCCGAGGGCTCGGAG
52896	IL15RA	6.55049	15.7113	133.999	108.278	242.277		33350	GATA5	GCCCCAGCGCTGACCCTGCG
33350	GATA5	28.3854	22.1806	139.762	87.8481	227.61		35001	CCND3	GCGCCCCGGACGGAAAGGGT
35001	CCND3	41.4864	19.408	54.7522	155.266	210.019		12191	IFITM2	ATTTGACAAATGCCAGGAAG
12191	IFITM2	10.9175	2.77257	34.5803	135.858	170.439		39300	SHISA4	GGCACCCAGCTCCAGAGGCT
39300	SHISA4	16.3762	50.8305	21.6127	119.514	141.127			NT
43021	B3GAT1	5.45874	4.62096	25.9352	65.3754	91.3106
41456	C2orf69	12.0092	16.6354	1962.43	12.2579	0
27291	PDCD10	42.5782	29.5741	1651.21	1.02149	0
41540	TMEM186	0	29.5741	17.2902	55.1605	0
41047	WBP4	16.3762	27.7257	48.9888	12.2579	0
40676	OR6B3	7.64223	23.1048	41.7846	8.17192	0
36264	SMARCA2	21.835	9.24192	4.32254	40.8596	0
45101	GATA6	16.3762	0	5.76339	25.5373	0
1022	GATA6	15.2845	36.9677	8.64508	10.2149	0
7633	C1QTNF1	39.3029	13.8629	8.64508	10.2149	0
25880	SUGCT	21.835	33.2709	1.44085	16.3438	0
41159	ATP6V1C1	45.8534	19.408	11.5268	6.12894	0
45374	TTC21B	24.0185	0	10.0859	7.15043	0
19647	ARHGAP1	21.835	14.7871	14.4085	1.02149	0
23688	KIF13A	7.64223	24.9532	11.5268	2.04298	0
49131	RAD21	7.64223	0	4.32254	7.15043	0
47272	PFDN5	48.0369	25.8774	4.32254	7.15043	0
34925	FUT4	43.6699	3.69677	8.64508	2.04298	0
17896	CUL5	10.9175	23.1048	4.32254	6.12894	0
40852	SPI1	37.1194	41.5886	2.88169	7.15043	0
44491	MAGEB4	24.0185	14.7871	7.20424	2.04298	0
11162	SEPHS2	44.7617	15.7113	2.88169	6.12894	0
38290	ETS2	36.0277	13.8629	5.76339	3.06447	0
56082	ZNF729	15.2845	45.2854	1.44085	7.15043	0
7735	RGS9	30.5689	30.4983	1.44085	7.15043	0
22374	KIF13A	5.45874	24.029	7.20424	1.02149	0
15845	CYP4F3	27.2937	0.924192	2.88169	5.10745	0
6748	GFM2	33.8442	18.4838	1.44085	6.12894	0
274	SLC39A5	24.0185	12.9387	4.32254	3.06447	0
16144	RITA1	34.9359	18.4838	4.32254	3.06447	0
15023	ZNF786	4.36699	0	5.76339	1.02149	0
7742	COMP	14.1927	24.9532	4.32254	2.04298	0
25709	IFITM2	18.5597	36.0435	1.44085	3.06447	0
51237	TPRKB	12.0092	34.1951	1.44085	1.02149	0
29957	ANXA11	14.1927	59.1483	13763	0	0
32114	MYF6	0	0	1035.97	0	0
8420	PTPMT1	14.1927	10.1661	456.749	0	0
45652	HCAR2	1.09175	20.3322	420.727	0	0
25198	S100A10	5.45874	18.4838	243.503	0	0
45488	KLF10	25.1102	6.46934	236.299	0	0
33568	NGEF	3.27524	21.2564	231.976	0	0
44751	LIG1	0	7.39353	216.127	0	0
52375	TNRC6A	29.4772	36.0435	207.482	0	0
54647	PEX1	24.0185	13.8629	161.375	0	0
28669	BTN1A1	6.55049	36.9677	146.966	0	0
21594	P2RY2	9.82573	12.0145	109.504	0	0
358	HUS1	43.6699	14.7871	74.9241	0	0
22384	TCF20	20.7432	17.5596	70.6015	0	0
5130	TDG	29.4772	40.6644	66.279	0	0
11754	B3GAT1	7.64223	35.1193	57.6339	0	0
39290	SYNPO	10.9175	17.5596	54.7522	0	0
3953	ZNF17	25.1102	17.5596	48.9888	0	0
51239	ZNF189	10.9175	23.1048	47.548	0	0
29141	PLEKHN1	44.7617	12.0145	44.6663	0	0
46429	TMEM74	20.7432	37.8919	43.2254	0	0
1774	OR1L4	43.6699	6.46934	41.7846	0	0
23290	PCMTD1	14.1927	6.46934	41.7846	0	0
34913	GATA4	18.5597	13.8629	40.3437	0	0
29867	FOXL2	43.6699	12.9387	38.9029	0	0
26411	TSGA10IP	14.1927	60.9966	28.8169	0	0
48640	TSPYL6	27.2937	12.0145	28.8169	0	0
14745	LALBA	10.9175	29.5741	25.9352	0	0
1079	CDK7	76.4223	56.3757	23.0536	0	0
17560	SERP1	14.1927	23.1048	21.6127	0	0
28333	SLC26A5	14.1927	22.1806	21.6127	0	0
26041	FRG2	3.27524	0.924192	18.731	0	0
23630	RAB3IL1	31.6607	72.0869	17.2902	0	0
30926	NXPE1	27.2937	48.058	15.8493	0	0
23432	NR3C1	15.2845	25.8774	15.8493	0	0
30900	WBP4	16.3762	21.2564	15.8493	0	0
20469	ITGAM	3.27524	14.7871	14.4085	0	0
34588	KRCC1	26.2019	12.0145	14.4085	0	0
34114	BICD2	31.6607	23.1048	12.9676	0	0
50513	FAM71D	5.45874	26.8016	12.9676	0	0
32553	SMIM11B	13.101	38.816	12.9676	0	0
46696	OR9Q2	25.1102	15.7113	12.9676	0	0
7113	PSMF1	20.7432	52.6789	12.9676	0	0
48075	OTUB2	19.6515	11.0903	11.5268	0	0
8052	SRP9	12.0092	18.4838	11.5268	0	0
20340	MRPL49	4.36699	19.408	11.5268	0	0
36142	TMEM51	17.468	13.8629	11.5268	0	0
41385	NTMT1	27.2937	32.3467	11.5268	0	0
48348	NRAP	30.5689	12.0145	11.5268	0	0
44940	SYN3	32.7524	31.4225	11.5268	0	0
38237	ANXA5	15.2845	12.9387	11.5268	0	0
1434	SRPRB	55.6791	69.3144	11.5268	0	0
46584	STXBP4	70.9636	73.9353	11.5268	0	0
27869	OR5B12	4.36699	17.5596	11.5268	0	0
30170	CLYBL	26.2019	21.2564	11.5268	0	0
1870	PRND	37.1194	32.3467	11.5268	0	0
5064	PNMA1	29.4772	12.0145	11.5268	0	0
45395	ARPC5	45.8534	23.1048	11.5268	0	0
13127	ZNHIT1	41.4864	12.0145	11.5268	0	0
19216	NEBL	3.27524	46.2096	11.5268	0	0
41499	RPIA	17.468	7.39353	11.5268	0	0
50456	TMEM114	14.1927	37.8919	11.5268	0	0
5494	PYDC1	49.1287	3.69677	11.5268	0	0
43293	RHBDD1	10.9175	19.408	10.0859	0	0
42130	CD1E	18.5597	7.39353	10.0859	0	0
51770	CCDC58	53.4956	19.408	10.0859	0	0
20245	RBM15B	25.1102	10.1661	10.0859	0	0
54622	CDK17	6.55049	13.8629	10.0859	0	0
9367	DIO1	7.64223	49.9063	10.0859	0	0
6912	IRX6	15.2845	22.1806	10.0859	0	0
51654	CDC25C	16.3762	28.6499	10.0859	0	0
42513	UPF1	0	8.31772	10.0859	0	0
11894	NUP43	24.0185	44.3612	10.0859	0	0
53550	CPO	3.27524	3.69677	10.0859	0	0
42954	ZNF536	1.09175	33.2709	10.0859	0	0
4495	ZNF513	29.4772	36.0435	10.0859	0	0
41016	MPG	16.3762	19.408	10.0859	0	0
29987	FMN1	33.8442	26.8016	10.0859	0	0
52663	NPFFR1	18.5597	11.0903	10.0859	0	0
48580	CCDC85B	28.3854	12.0145	10.0859	0	0
49711	OR52E8	17.468	36.9677	10.0859	0	0
22576	TIMELESS	49.1287	4.62096	10.0859	0	0
49035	NUDT13	24.0185	21.2564	10.0859	0	0
35152	ZMYM3	29.4772	42.5128	10.0859	0	0
10885	WASHC2C	34.9359	17.5596	10.0859	0	0
40354	DDX23	60.0461	23.1048	10.0859	0	0
18448	SAP130	50.2204	27.7257	10.0859	0	0
42390	TIMELESS	25.1102	28.6499	10.0859	0	0
53398	PKN2	34.9359	17.5596	10.0859	0	0
29460	IRX5	25.1102	59.1483	10.0859	0	0
25191	REPIN1	1.09175	12.9387	8.64508	0	0
32483	SURF2	7.64223	9.24192	8.64508	0	0
18863	DHRS4L1	5.45874	7.39353	8.64508	0	0
41034	NRBP2	30.5689	33.2709	8.64508	0	0
30541	PKD1L2	34.9359	10.1661	8.64508	0	0
23603	KIT	38.2112	2.77257	8.64508	0	0
52262	PGAM1	32.7524	41.5886	8.64508	0	0
30311	FAT3	18.5597	4.62096	8.64508	0	0
17196	CD48	36.0277	29.5741	8.64508	0	0
29650	C16orf78	9.82573	11.0903	8.64508	0	0
53961	TROAP	16.3762	9.24192	8.64508	0	0
40779	TMEM40	37.1194	8.31772	8.64508	0	0
14911	BLOC1S2	21.835	1.84838	8.64508	0	0
55794	MS4A4E	34.9359	25.8774	8.64508	0	0
326	KRTAP5-4	0	32.3467	8.64508	0	0
1745	ATF1	48.0369	76.7079	8.64508	0	0
4578	GSTM5	33.8442	34.1951	8.64508	0	0
46236	EFHC2	44.7617	40.6644	8.64508	0	0
54155	DDC	18.5597	14.7871	8.64508	0	0
3353	CENPO	3.27524	5.54515	8.64508	0	0
39053	CTC1	18.5597	42.5128	8.64508	0	0
7308	C14orf180	33.8442	16.6354	8.64508	0	0
53343	MKS1	38.2112	36.9677	8.64508	0	0
33479	C9orf172	9.82573	16.6354	8.64508	0	0
36768	RNASEK	26.2019	7.39353	8.64508	0	0
5281	ELP5	29.4772	3.69677	8.64508	0	0
10457	OR51A2	4.36699	13.8629	8.64508	0	0
28037	BTN2A1	29.4772	0	8.64508	0	0
51415	SLC28A2	15.2845	33.2709	8.64508	0	0
55552	GRAMD3	8.73398	30.4983	8.64508	0	0
1081	SRGAP2B	18.5597	56.3757	8.64508	0	0
4454	XYLB	17.468	4.62096	8.64508	0	0
52089	ARHGAP24	12.0092	9.24192	8.64508	0	0
29780	NDUFA7	63.3214	23.1048	8.64508	0	0
49878	EXOC2	17.468	23.1048	8.64508	0	0
30090	CFAP43	68.7801	64.6934	8.64508	0	0
45808	NEIL1	32.7524	25.8774	8.64508	0	0
5300	SELENOT	31.6607	5.54515	8.64508	0	0
51128	SLC22A6	46.9452	15.7113	8.64508	0	0
23431	IL10RA	48.0369	13.8629	8.64508	0	0
41804	PDE5A	2.1835	20.3322	8.64508	0	0
31169	FGF12	6.55049	19.408	8.64508	0	0
46394	TCHP	18.5597	31.4225	8.64508	0	0
35800	APH1B	17.468	44.3612	8.64508	0	0
39031	LGALS7B	26.2019	27.7257	7.20424	0	0
29545	DZIP3	19.6515	14.7871	7.20424	0	0
18442	ABCD1	50.2204	40.6644	7.20424	0	0
5235	GPR141	18.5597	9.24192	7.20424	0	0
7984	CCDC174	7.64223	24.9532	7.20424	0	0
3396	POU2F2	7.64223	26.8016	7.20424	0	0
30335	GRAMD1C	72.0554	25.8774	7.20424	0	0
38991	EPS8L2	9.82573	26.8016	7.20424	0	0
39608	AIFM3	27.2937	34.1951	7.20424	0	0
44311	TBC1D3E	6.55049	44.3612	7.20424	0	0
41506	PCDHB14	18.5597	0	7.20424	0	0
44169	RFPL2	20.7432	32.3467	7.20424	0	0
16471	HCFC2	66.5966	13.8629	7.20424	0	0
21797	TBKBP1	15.2845	21.2564	7.20424	0	0
48327	IGF2R	40.3947	26.8016	7.20424	0	0
38018	NPAT	4.36699	38.816	7.20424	0	0
35530	TEFM	49.1287	69.3144	7.20424	0	0
20325	VPS4B	16.3762	14.7871	7.20424	0	0
33017	PDIA3	14.1927	24.029	7.20424	0	0
43197	HMGCLL1	22.9267	1.84838	7.20424	0	0
48057	OR8H2	13.101	16.6354	7.20424	0	0
3533	SOX10	16.3762	16.6354	7.20424	0	0
9479	NPDC1	21.835	9.24192	7.20424	0	0
9833	CD47	17.468	28.6499	7.20424	0	0
17944	NPHP1	12.0092	24.029	7.20424	0	0
30676	KRTAP13-3	16.3762	14.7871	7.20424	0	0
15350	CEP97	27.2937	1.84838	7.20424	0	0
48352	CLDND2	24.0185	13.8629	7.20424	0	0
54510	CARD18	3.27524	10.1661	7.20424	0	0
735	CCAR1	26.2019	26.8016	7.20424	0	0
14345	DET1	22.9267	6.46934	7.20424	0	0
7795	MYO5C	7.64223	50.8305	7.20424	0	0
51803	ADAMTSL3	50.2204	23.1048	7.20424	0	0
40418	ST6GALNAC4	17.468	47.1338	7.20424	0	0
18260	RPS27	2.1835	14.7871	7.20424	0	0
12098	USHBP1	10.9175	4.62096	7.20424	0	0
6584	ACSM6	15.2845	24.9532	7.20424	0	0
30392	ORM2	19.6515	13.8629	7.20424	0	0
39537	NFATC3	6.55049	20.3322	7.20424	0	0
3711	CCDC82	7.64223	0	7.20424	0	0
34244	ORC1	41.4864	21.2564	7.20424	0	0
18060	N4BP1	40.3947	15.7113	7.20424	0	0
54307	SETSIP	22.9267	10.1661	7.20424	0	0
17982	UBALD1	24.0185	17.5596	7.20424	0	0
5671	POLD2	48.0369	28.6499	7.20424	0	0
16798	PCDHB11	19.6515	8.31772	7.20424	0	0
23575	LOC101927322	37.1194	13.8629	7.20424	0	0
54873	FGR	12.0092	28.6499	7.20424	0	0
35204	PAQR4	12.0092	5.54515	7.20424	0	0
18781	PLVAP	52.4039	15.7113	7.20424	0	0
1679	SERPINB4	61.1379	38.816	7.20424	0	0
10523	KLHL41	5.45874	12.0145	7.20424	0	0
7044	TAS2R20	31.6607	10.1661	7.20424	0	0
1808	APOC1	12.0092	13.8629	7.20424	0	0
47246	HEATR4	32.7524	13.8629	7.20424	0	0
40210	AGAP5	25.1102	14.7871	7.20424	0	0
33793	RFXANK	6.55049	22.1806	7.20424	0	0
46146	RIC3	21.835	36.0435	7.20424	0	0
42314	LAMTOR3	0	0	7.20424	0	0
38552	UCP2	15.2845	33.2709	7.20424	0	0
24229	CCKAR	38.2112	4.62096	7.20424	0	0
39465	C10orf35	37.1194	20.3322	7.20424	0	0
10035	RIOK2	0	18.4838	7.20424	0	0
20683	CD28	2.1835	30.4983	7.20424	0	0
54544	MMP21	8.73398	24.029	7.20424	0	0
40430	ZNF264	17.468	7.39353	7.20424	0	0
51593	FTH1P18	30.5689	28.6499	7.20424	0	0
27281	ITPK1	13.101	33.2709	7.20424	0	0
11961	BRAP	46.9452	27.7257	7.20424	0	0
10544	TRMT112	27.2937	30.4983	7.20424	0	0
51241	ZC3H6	9.82573	15.7113	7.20424	0	0
55251	JAKMIP1	6.55049	12.9387	7.20424	0	0
21169	SELENOO	0	36.0435	7.20424	0	0
23032	BHLHA15	34.9359	38.816	7.20424	0	0
23281	ACSS1	37.1194	3.69677	7.20424	0	0
34195	EEF1D	19.6515	21.2564	7.20424	0	0
25043	CCM2L	17.468	11.0903	7.20424	0	0
3432	MSMB	18.5597	23.1048	7.20424	0	0
20107	AGTR2	16.3762	24.9532	7.20424	0	0
34638	SLIT3	33.8442	21.2564	7.20424	0	0
19314	ZNF19	18.5597	36.0435	7.20424	0	0
4068	WDR24	44.7617	23.1048	7.20424	0	0
49721	FAM13B	21.835	32.3467	7.20424	0	0
51428	VPS28	38.2112	9.24192	7.20424	0	0
7693	FAM193A	49.1287	15.7113	7.20424	0	0
56093	CSNK1G1	43.6699	11.0903	7.20424	0	0
35574	CAB39	33.8442	55.4515	7.20424	0	0
15448	PTPN23	6.55049	8.31772	5.76339	0	0
56743	HOXC5	14.1927	14.7871	5.76339	0	0
1612	OR10G7	21.835	0	5.76339	0	0
53225	GPAT2	31.6607	13.8629	5.76339	0	0
38772	OTOG	21.835	60.9966	5.76339	0	0
40826	MCTP2	24.0185	6.46934	5.76339	0	0
25355	PLCB4	26.2019	15.7113	5.76339	0	0
55367	PDAP1	42.5782	34.1951	5.76339	0	0
2208	LTA	12.0092	18.4838	5.76339	0	0
16192	OR5T2	8.73398	32.3467	5.76339	0	0
4613	HPF1	50.2204	30.4983	5.76339	0	0
26063	PSD2	37.1194	19.408	5.76339	0	0
33348	STRADB	18.5597	0	5.76339	0	0
33753	ABCC8	20.7432	21.2564	5.76339	0	0
46158	RAG2	42.5782	7.39353	5.76339	0	0
45595	EPHB2	6.55049	19.408	5.76339	0	0
8022	B3GNT3	17.468	21.2564	5.76339	0	0
42040	DUSP10	0	5.54515	5.76339	0	0
44021	PUS3	8.73398	10.1661	5.76339	0	0
5406	CHERP	24.0185	10.1661	5.76339	0	0
16319	TMED7-TICAM2	4.36699	27.7257	5.76339	0	0
30628	ARL3	43.6699	13.8629	5.76339	0	0
48175	GFPT1	13.101	17.5596	5.76339	0	0
7170	FNTB	20.7432	22.1806	5.76339	0	0
43407	ELOVL7	21.835	8.31772	5.76339	0	0
28488	TCHH	8.73398	0	5.76339	0	0
31932	ANKRD34B	7.64223	8.31772	5.76339	0	0
39998	DAPK1	21.835	24.029	5.76339	0	0
25966	APOBEC1	36.0277	0	5.76339	0	0
4940	F8A1	20.7432	12.0145	5.76339	0	0
36806	B4GALT5	15.2845	4.62096	5.76339	0	0
24934	CLINT1	3.27524	29.5741	5.76339	0	0
21691	ZNF852	13.101	18.4838	5.76339	0	0
19803	LINGO2	15.2845	11.0903	5.76339	0	0
6560	VAT1	7.64223	15.7113	5.76339	0	0
45361	HPN	20.7432	9.24192	5.76339	0	0
27925	ZNF461	37.1194	22.1806	5.76339	0	0
12551	GTPBP10	29.4772	39.7402	5.76339	0	0
1489	OR51G2	27.2937	14.7871	5.76339	0	0
18733	HNF4A	26.2019	25.8774	5.76339	0	0
2726	NPLOC4	14.1927	45.2854	5.76339	0	0
29469	ATP10A	45.8534	20.3322	5.76339	0	0
36173	RC3H2	14.1927	10.1661	5.76339	0	0
1350	WDR89	57.8626	21.2564	5.76339	0	0
38595	TMEM17	43.6699	37.8919	5.76339	0	0
12629	RABL3	10.9175	16.6354	5.76339	0	0
24749	NO-TARGET	33.8442	29.5741	5.76339	0	0
38449	TCP1	21.835	36.9677	5.76339	0	0
41632	HRH1	36.0277	39.7402	5.76339	0	0
7699	CDH2	22.9267	17.5596	5.76339	0	0
3726	FAM216A	21.835	10.1661	5.76339	0	0
6590	BRPF3	37.1194	21.2564	5.76339	0	0
1611	RAB38	26.2019	10.1661	5.76339	0	0
29968	ABCG4	45.8534	14.7871	5.76339	0	0
8040	TRUB1	14.1927	7.39353	5.76339	0	0
46056	ZSCAN23	5.45874	18.4838	5.76339	0	0
27199	GUCY1B3	31.6607	16.6354	5.76339	0	0
27000	RMDN3	20.7432	34.1951	5.76339	0	0
46530	RNASE3	8.73398	0.924192	5.76339	0	0
126	PEX7	6.55049	4.62096	5.76339	0	0
15278	SLC17A1	0	19.408	5.76339	0	0
25005	SLC16A13	39.3029	41.5886	5.76339	0	0
12120	HOXC9	27.2937	9.24192	5.76339	0	0
23280	EXOC6	13.101	23.1048	5.76339	0	0
25423	ZNF438	18.5597	9.24192	5.76339	0	0
47126	PI4KB	22.9267	72.0869	5.76339	0	0
14097	NOD2	14.1927	11.0903	5.76339	0	0
17439	ITM2C	25.1102	29.5741	5.76339	0	0
28870	PLD2	9.82573	8.31772	5.76339	0	0
2284	GATA6	5.45874	17.5596	5.76339	0	0
33546	GALNT14	6.55049	22.1806	5.76339	0	0
29582	HAUS6	56.7709	26.8016	5.76339	0	0
33824	SPAG1	19.6515	52.6789	5.76339	0	0
13558	CBLC	21.835	10.1661	5.76339	0	0
5055	FOXJ3	20.7432	14.7871	5.76339	0	0
23029	RBM6	24.0185	48.058	5.76339	0	0
33391	ID4	30.5689	43.437	5.76339	0	0
24164	NO-TARGET	3.27524	24.9532	5.76339	0	0
36210	PAH	36.0277	2.77257	5.76339	0	0
472	COG3	8.73398	21.2564	5.76339	0	0
40978	ETV6	30.5689	16.6354	5.76339	0	0
31858	ASTN1	15.2845	4.62096	5.76339	0	0
42308	OLA1	0	4.62096	5.76339	0	0
22592	MRPS33	40.3947	23.1048	5.76339	0	0
52082	CLPTM1	20.7432	0	5.76339	0	0
42377	KIAA0754	67.6884	20.3322	5.76339	0	0
22411	U2AF2	8.73398	52.6789	5.76339	0	0
7606	WEE2	8.73398	7.39353	5.76339	0	0
50197	GGT6	52.4039	28.6499	5.76339	0	0
41030	KPNA4	45.8534	36.0435	5.76339	0	0
36200	ADGRF3	36.0277	24.9532	5.76339	0	0
51031	MTFR2	14.1927	21.2564	5.76339	0	0
31352	FAM110D	17.468	11.0903	5.76339	0	0
30632	PAX8	22.9267	39.7402	5.76339	0	0
27234	ADAM20	3.27524	16.6354	5.76339	0	0
47291	SLU7	32.7524	4.62096	5.76339	0	0
14355	GNPTAB	36.0277	0	5.76339	0	0
35845	NAA10	30.5689	30.4983	5.76339	0	0
23226	OSCP1	22.9267	24.9532	5.76339	0	0
50412	AURKC	17.468	35.1193	5.76339	0	0
10733	GRXCR1	38.2112	12.9387	5.76339	0	0
14171	ZNF233	16.3762	10.1661	5.76339	0	0
39072	ECHDC1	19.6515	8.31772	5.76339	0	0
46282	ZNF675	21.835	23.1048	5.76339	0	0
38810	LRP6	24.0185	11.0903	5.76339	0	0
52675	SCN4B	4.36699	17.5596	5.76339	0	0
21417	E2F2	29.4772	17.5596	5.76339	0	0
8448	SPTSSB	33.8442	9.24192	5.76339	0	0
7002	OR4D9	2.1835	1.84838	5.76339	0	0
5913	LUC7L	15.2845	4.62096	5.76339	0	0
50369	CT45A5	25.1102	12.0145	5.76339	0	0
38106	KAT2A	27.2937	0	5.76339	0	0
44754	NDFIP1	9.82573	19.408	5.76339	0	0
28127	LOC643802	20.7432	32.3467	5.76339	0	0
31946	ARHGEF38	6.55049	9.24192	5.76339	0	0
12219	PRKCG	10.9175	24.029	5.76339	0	0
8825	RALBP1	28.3854	33.2709	5.76339	0	0
28889	C3orf18	26.2019	19.408	5.76339	0	0
2060	HSPA13	17.468	32.3467	5.76339	0	0
40185	RAI14	7.64223	0	5.76339	0	0
1201	ZBTB41	9.82573	23.1048	5.76339	0	0
19887	KIAA0930	6.55049	21.2564	5.76339	0	0
55887	SRM	54.5874	24.029	5.76339	0	0
5791	SERINC1	28.3854	59.1483	5.76339	0	0
7445	SERHL2	26.2019	38.816	5.76339	0	0
9204	OR2T12	10.9175	19.408	5.76339	0	0
12056	DUSP10	18.5597	35.1193	5.76339	0	0
11786	SLC10A4	51.3121	46.2096	5.76339	0	0
53154	FIS1	36.0277	10.1661	5.76339	0	0
5056	GNA15	16.3762	26.8016	5.76339	0	0
48934	HNRNPR	18.5597	36.9677	5.76339	0	0
53716	OR9K2	50.2204	10.1661	5.76339	0	0
26553	AICDA	15.2845	0	5.76339	0	0
26716	TECPR1	20.7432	24.9532	5.76339	0	0
49249	ERBB3	8.73398	0.924192	5.76339	0	0
1147	SMIM2	40.3947	15.7113	5.76339	0	0
55132	SAP18	7.64223	21.2564	5.76339	0	0
12214	IFITM3	38.2112	26.8016	5.76339	0	0
17895	DPF1	7.64223	29.5741	5.76339	0	0
44404	C22orf34	21.835	13.8629	4.32254	0	0
40743	KLC4	17.468	29.5741	4.32254	0	0
55925	DNMBP	42.5782	50.8305	4.32254	0	0
36674	PHF21A	10.9175	20.3322	4.32254	0	0
26530	ZP3	15.2845	1.84838	4.32254	0	0
29664	DDAH1	43.6699	12.9387	4.32254	0	0
7011	GYPC	28.3854	40.6644	4.32254	0	0
41379	BTBD2	27.2937	35.1193	4.32254	0	0
24658	MS4A13	22.9267	36.9677	4.32254	0	0
7190	GRIP1	15.2845	13.8629	4.32254	0	0
18172	UNC13A	21.835	28.6499	4.32254	0	0
54024	CPSF4L	70.9636	39.7402	4.32254	0	0
56051	PRPF38A	15.2845	12.0145	4.32254	0	0
56116	DCDC2C	19.6515	33.2709	4.32254	0	0
21736	MECR	0	25.8774	4.32254	0	0
5024	HRAS	21.835	25.8774	4.32254	0	0
44955	ZNF846	4.36699	20.3322	4.32254	0	0
38763	P2RX5	28.3854	28.6499	4.32254	0	0
19277	SLC30A6	9.82573	32.3467	4.32254	0	0
32846	MRPL54	60.0461	45.2854	4.32254	0	0
36115	ZNF598	41.4864	6.46934	4.32254	0	0
671	RASA1	7.64223	20.3322	4.32254	0	0
16775	GRSF1	28.3854	31.4225	4.32254	0	0
15397	WFDC1	26.2019	23.1048	4.32254	0	0
26641	GOT2	10.9175	2.77257	4.32254	0	0
51715	PRG3	48.0369	2.77257	4.32254	0	0
30116	ANKRD52	37.1194	38.816	4.32254	0	0
9825	CLTB	5.45874	11.0903	4.32254	0	0
48636	SH3BGRL2	13.101	1.84838	4.32254	0	0
7362	ZNF30	20.7432	11.0903	4.32254	0	0
39523	UHRF1BP1L	13.101	12.9387	4.32254	0	0
22589	GRIN2D	8.73398	34.1951	4.32254	0	0
52273	SH2D7	18.5597	7.39353	4.32254	0	0
55667	MAGEB17	33.8442	36.9677	4.32254	0	0
18341	REL	41.4864	17.5596	4.32254	0	0
35125	LRWD1	36.0277	39.7402	4.32254	0	0
42408	CDKN2A	27.2937	17.5596	4.32254	0	0
9757	TSSK1B	8.73398	14.7871	4.32254	0	0
38643	WNT7B	12.0092	13.8629	4.32254	0	0
22701	ECD	25.1102	39.7402	4.32254	0	0
52301	TOMM22	9.82573	28.6499	4.32254	0	0
46630	KDELC1	22.9267	12.0145	4.32254	0	0
27314	USPL1	3.27524	48.058	4.32254	0	0
35019	CTSV	30.5689	17.5596	4.32254	0	0
34854	PLCL2	17.468	32.3467	4.32254	0	0
18310	ISYNA1	8.73398	0	4.32254	0	0
3034	LCE3A	15.2845	28.6499	4.32254	0	0
44454	RPS27A	36.0277	24.9532	4.32254	0	0
45676	CDK19	5.45874	24.029	4.32254	0	0
4090	TNFSF18	10.9175	27.7257	4.32254	0	0
13779	CXorf66	19.6515	25.8774	4.32254	0	0
10674	OR8H2	55.6791	12.9387	4.32254	0	0
3405	SPCS3	8.73398	19.408	4.32254	0	0
14331	VTA1	5.45874	12.9387	4.32254	0	0
38964	ANK1	8.73398	16.6354	4.32254	0	0
7769	DDX17	33.8442	39.7402	4.32254	0	0
37136	CLDN24	3.27524	23.1048	4.32254	0	0
53428	TNXB	12.0092	29.5741	4.32254	0	0
26701	SAV1	6.55049	0	4.32254	0	0
7625	CD40LG	10.9175	0	4.32254	0	0
40624	RDH10	24.0185	18.4838	4.32254	0	0
27986	TAS2R31	39.3029	13.8629	4.32254	0	0
42365	SH2D7	20.7432	12.0145	4.32254	0	0
1083	ADPGK	25.1102	48.9822	4.32254	0	0
30152	TAF7L	17.468	13.8629	4.32254	0	0
27275	YY1	29.4772	11.0903	4.32254	0	0
1046	TMEM9	55.6791	48.058	4.32254	0	0
53256	PCDHGC5	48.0369	25.8774	4.32254	0	0
41470	NDUFS3	5.45874	15.7113	4.32254	0	0
10177	SLC35F2	10.9175	31.4225	4.32254	0	0
5996	SARS2	38.2112	29.5741	4.32254	0	0
17432	TBCC	31.6607	35.1193	4.32254	0	0
29501	TREML4	13.101	20.3322	4.32254	0	0
17127	ANKRD26	22.9267	5.54515	4.32254	0	0
45022	ENO1	18.5597	14.7871	4.32254	0	0
45011	APH1A	28.3854	45.2854	4.32254	0	0
37426	PRR25	34.9359	14.7871	4.32254	0	0
34281	YY1AP1	15.2845	5.54515	4.32254	0	0
48594	SMNDC1	40.3947	13.8629	4.32254	0	0
12709	UROS	12.0092	8.31772	4.32254	0	0
12816	OR51A7	5.45874	48.058	4.32254	0	0
43991	CASQ2	40.3947	0	4.32254	0	0
14790	KCNQ1	0	4.62096	4.32254	0	0
35655	ARFGAP1	25.1102	26.8016	4.32254	0	0
12055	HIBADH	22.9267	8.31772	4.32254	0	0
51255	GAPDHS	42.5782	13.8629	4.32254	0	0
11699	ZNF500	42.5782	22.1806	4.32254	0	0
13904	SERPINE1	8.73398	19.408	4.32254	0	0
2700	MRPL32	21.835	8.31772	4.32254	0	0
34929	SMPD2	6.55049	50.8305	4.32254	0	0
253	B4GALNT2	17.468	0	4.32254	0	0
2364	ZNF211	13.101	43.437	4.32254	0	0
16163	RBMXL1	13.101	8.31772	4.32254	0	0
11977	MAPK7	24.0185	24.029	4.32254	0	0
27127	NO-TARGET	4.36699	12.9387	4.32254	0	0
23702	TBC1D20	12.0092	12.9387	4.32254	0	0
41937	ABHD17A	28.3854	13.8629	4.32254	0	0
36314	LYG2	33.8442	20.3322	4.32254	0	0
52563	PRAMEF8	1.09175	24.029	4.32254	0	0
25618	OR1A1	0	0	4.32254	0	0
6206	XYLT1	62.2296	29.5741	4.32254	0	0
16860	HNRNPA3	13.101	2.77257	4.32254	0	0
25976	RANBP17	46.9452	0	4.32254	0	0
51361	DHX32	9.82573	14.7871	4.32254	0	0
40879	2020-03-11	12.0092	21.2564	4.32254	0	0
5872	CTSS	10.9175	0.924192	4.32254	0	0
52134	GMPR	44.7617	60.0725	4.32254	0	0
33986	SPON1	22.9267	5.54515	4.32254	0	0
7246	OR1C1	7.64223	34.1951	4.32254	0	0
50600	URAD	27.2937	20.3322	4.32254	0	0
46780	CELA2A	21.835	18.4838	4.32254	0	0
19009	SLC16A7	34.9359	21.2564	4.32254	0	0
42973	THYN1	12.0092	9.24192	4.32254	0	0
38236	DNAJB2	24.0185	10.1661	4.32254	0	0
468	FGFR2	26.2019	12.9387	4.32254	0	0
10589	CEP164	13.101	4.62096	4.32254	0	0
33223	PHYHIPL	29.4772	11.0903	4.32254	0	0
42814	ZNF622	12.0092	0	4.32254	0	0
47261	DEFB115	26.2019	0	4.32254	0	0
35677	CRK	17.468	9.24192	4.32254	0	0
29087	NUDT12	36.0277	0	4.32254	0	0
33168	CD1C	24.0185	30.4983	4.32254	0	0
10564	C1QL2	19.6515	12.9387	4.32254	0	0
46757	NO-TARGET	37.1194	19.408	4.32254	0	0
7471	MIP	37.1194	5.54515	4.32254	0	0
6540	CCDC88B	22.9267	54.5273	4.32254	0	0
13151	PROX1	26.2019	27.7257	4.32254	0	0
20711	SUFU	10.9175	2.77257	4.32254	0	0
23975	ELMSAN1	37.1194	13.8629	4.32254	0	0
45672	H2AFB2	12.0092	20.3322	4.32254	0	0
29797	CWF19L1	34.9359	28.6499	4.32254	0	0
13546	SH3GL1	14.1927	13.8629	4.32254	0	0
26381	PDE6B	5.45874	64.6934	4.32254	0	0
47651	KDM4E	14.1927	0.924192	4.32254	0	0
53109	NSUN4	13.101	41.5886	4.32254	0	0
13219	UCN	51.3121	28.6499	4.32254	0	0
13392	ZEB1	72.0554	48.058	4.32254	0	0
48644	ME3	12.0092	24.029	4.32254	0	0
19816	PHF12	25.1102	5.54515	4.32254	0	0
52567	LOC100131150	22.9267	24.029	4.32254	0	0
12942	OR52N2	20.7432	9.24192	4.32254	0	0
41956	SMAD2	8.73398	28.6499	4.32254	0	0
38691	DEPDC4	13.101	36.9677	4.32254	0	0
24639	PCDHGB5	14.1927	47.1338	4.32254	0	0
49257	SV2B	40.3947	12.0145	4.32254	0	0
40913	DNMBP	48.0369	66.5418	4.32254	0	0
34027	TMEM110-MUSTN1	37.1194	48.9822	4.32254	0	0
12545	KCNA2	15.2845	12.9387	4.32254	0	0
22152	ZFP14	10.9175	0.924192	4.32254	0	0
22783	PITPNA	22.9267	0	4.32254	0	0
7970	CYP2A6	29.4772	14.7871	4.32254	0	0
22364	PGGHG	20.7432	23.1048	4.32254	0	0
5395	IL22RA2	28.3854	24.029	4.32254	0	0
47642	ANO6	25.1102	21.2564	4.32254	0	0
39027	LRRC58	44.7617	22.1806	4.32254	0	0
37496	SCARB1	27.2937	13.8629	4.32254	0	0
23916	CCDC18	12.0092	19.408	4.32254	0	0
45114	OR6Y1	0	23.1048	4.32254	0	0
47301	ANO10	28.3854	16.6354	4.32254	0	0
42197	CLDN11	14.1927	5.54515	4.32254	0	0
11305	FGFR3	44.7617	10.1661	4.32254	0	0
27590	ACTRT1	30.5689	14.7871	4.32254	0	0
36575	DEFB1	7.64223	23.1048	4.32254	0	0
5518	GSTA1	33.8442	7.39353	4.32254	0	0
48973	MTRF1	22.9267	11.0903	4.32254	0	0
38361	CYCS	20.7432	19.408	2.88169	0	0
33995	TBX5	15.2845	34.1951	2.88169	0	0
15822	SPR	7.64223	4.62096	2.88169	0	0
1863	CRELD1	5.45874	11.0903	2.88169	0	0
56662	NO-TARGET	12.0092	29.5741	2.88169	0	0
43049	GEMIN5	33.8442	5.54515	2.88169	0	0
41442	TMEM150A	12.0092	30.4983	2.88169	0	0
34537	NLGN4Y	40.3947	44.3612	2.88169	0	0
20925	PRMT6	0	8.31772	2.88169	0	0
54115	ENPP7	8.73398	8.31772	2.88169	0	0
107	GDI2	25.1102	12.9387	2.88169	0	0
23233	TMPRSS2	26.2019	0	2.88169	0	0
48672	PNLIP	25.1102	23.1048	2.88169	0	0
13596	IFI35	3.27524	20.3322	2.88169	0	0
29121	SPATA25	9.82573	11.0903	2.88169	0	0
24503	SLC5A4	0	20.3322	2.88169	0	0
50303	ZNF354A	33.8442	10.1661	2.88169	0	0
4371	PLA2G1B	14.1927	12.0145	2.88169	0	0
49413	SEMA6A	12.0092	4.62096	2.88169	0	0
35287	CD164L2	0	19.408	2.88169	0	0
51386	C1orf50	14.1927	31.4225	2.88169	0	0
46231	KRT13	12.0092	8.31772	2.88169	0	0
39158	POLE3	19.6515	25.8774	2.88169	0	0
30546	TEX33	6.55049	49.9063	2.88169	0	0
46601	SLC25A41	15.2845	32.3467	2.88169	0	0
9761	PPAT	7.64223	20.3322	2.88169	0	0
36869	BRD4	27.2937	21.2564	2.88169	0	0
47720	TRAPPC3L	42.5782	14.7871	2.88169	0	0
11653	ALKBH3	18.5597	1.84838	2.88169	0	0
41492	OR1A1	26.2019	34.1951	2.88169	0	0
16552	ITLN2	19.6515	30.4983	2.88169	0	0
34466	SFRP5	5.45874	16.6354	2.88169	0	0
31011	STARD3	7.64223	4.62096	2.88169	0	0
41890	RASGEF1C	20.7432	42.5128	2.88169	0	0
36491	USP4	19.6515	29.5741	2.88169	0	0
49812	POLD3	29.4772	20.3322	2.88169	0	0
56593	B3GNT6	9.82573	23.1048	2.88169	0	0
35474	CCNH	7.64223	17.5596	2.88169	0	0
49830	COQ9	30.5689	37.8919	2.88169	0	0
10708	KRI1	21.835	42.5128	2.88169	0	0
1487	MUM1L1	14.1927	10.1661	2.88169	0	0
40764	SRP72	13.101	11.0903	2.88169	0	0
14760	BCL3	4.36699	10.1661	2.88169	0	0
4894	ACAP3	2.1835	34.1951	2.88169	0	0
53520	INPP5K	18.5597	52.6789	2.88169	0	0
56255	FAM83E	32.7524	10.1661	2.88169	0	0
24033	SLC22A12	29.4772	35.1193	2.88169	0	0
22412	COX11	40.3947	16.6354	2.88169	0	0
7660	CEP162	39.3029	0	2.88169	0	0
51143	C1orf194	26.2019	30.4983	2.88169	0	0
2178	SKIV2L2	19.6515	19.408	2.88169	0	0
9050	TAT	38.2112	20.3322	2.88169	0	0
5157	PGM3	2.1835	51.7547	2.88169	0	0
33900	KLK9	17.468	6.46934	2.88169	0	0
39688	ACTRT1	22.9267	30.4983	2.88169	0	0
2093	CD5L	4.36699	10.1661	2.88169	0	0
47281	CT45A1	32.7524	20.3322	2.88169	0	0
19134	TMEM44	21.835	22.1806	2.88169	0	0
37759	C4orf50	15.2845	17.5596	2.88169	0	0
21089	SCUBE1	50.2204	12.0145	2.88169	0	0
47170	OR10A2	27.2937	26.8016	2.88169	0	0
42708	COPRS	25.1102	7.39353	2.88169	0	0
8663	ACOT7	9.82573	10.1661	2.88169	0	0
2671	SYNM	15.2845	12.9387	2.88169	0	0
35241	KLHL13	5.45874	31.4225	2.88169	0	0
30942	ANGEL2	2.1835	22.1806	2.88169	0	0
41485	HS3ST3A1	45.8534	48.058	2.88169	0	0
658	BCO1	9.82573	31.4225	2.88169	0	0
14472	PTPN5	15.2845	15.7113	2.88169	0	0
31670	TMEM119	18.5597	18.4838	2.88169	0	0
43472	BRD8	4.36699	0	2.88169	0	0
23493	TMEM177	12.0092	1.84838	2.88169	0	0
38707	PEX5L	1.09175	22.1806	2.88169	0	0
11211	CDHR2	41.4864	26.8016	2.88169	0	0
17543	SPIRE2	24.0185	42.5128	2.88169	0	0
41136	SNCA	31.6607	37.8919	2.88169	0	0
8886	GDF10	0	34.1951	2.88169	0	0
21756	TMEM135	12.0092	0	2.88169	0	0
54180	ZNF652	41.4864	38.816	2.88169	0	0
14659	KLRG2	33.8442	50.8305	2.88169	0	0
26040	MBOAT4	9.82573	12.9387	2.88169	0	0
31373	SPATA3	14.1927	8.31772	2.88169	0	0
35760	PRDM16	21.835	17.5596	2.88169	0	0
47494	USP37	32.7524	52.6789	2.88169	0	0
34794	CNOT8	20.7432	4.62096	2.88169	0	0
40131	C10orf131	17.468	14.7871	2.88169	0	0
7324	ZNF597	21.835	33.2709	2.88169	0	0
28820	PHLPP1	5.45874	13.8629	2.88169	0	0
35383	PSMA5	28.3854	44.3612	2.88169	0	0
42596	TNFRSF9	30.5689	6.46934	2.88169	0	0
42514	RAB3D	17.468	15.7113	2.88169	0	0
10928	PET117	49.1287	24.029	2.88169	0	0
22033	KISS1R	40.3947	6.46934	2.88169	0	0
55637	CDK11A	16.3762	26.8016	2.88169	0	0
29240	TSPAN18	19.6515	21.2564	2.88169	0	0
5427	RICTOR	37.1194	37.8919	2.88169	0	0
40653	DHX9	55.6791	8.31772	2.88169	0	0
55481	TTC14	9.82573	34.1951	2.88169	0	0
45380	PSMB5	30.5689	35.1193	2.88169	0	0
29019	MESP1	21.835	13.8629	2.88169	0	0
44469	RNASEK	19.6515	17.5596	2.88169	0	0
10026	DAXX	5.45874	0	2.88169	0	0
46834	ELK1	8.73398	18.4838	2.88169	0	0
15939	NAT8	5.45874	12.9387	2.88169	0	0
15311	C12orf42	16.3762	14.7871	2.88169	0	0
53738	CXCR6	0	32.3467	2.88169	0	0
15931	MAP3K15	12.0092	35.1193	2.88169	0	0
10586	KRTAP4-3	9.82573	34.1951	2.88169	0	0
23375	DNMT3A	7.64223	13.8629	2.88169	0	0
32835	PAM16	53.4956	37.8919	2.88169	0	0
3055	CYTIP	10.9175	12.0145	2.88169	0	0
30938	NO-TARGET	10.9175	37.8919	2.88169	0	0
7242	TTC9B	36.0277	28.6499	2.88169	0	0
39653	C2CD4C	17.468	31.4225	2.88169	0	0
42430	DMC1	24.0185	18.4838	2.88169	0	0
50784	LOC101929726	15.2845	17.5596	2.88169	0	0
48631	GLRX5	2.1835	19.408	2.88169	0	0
8211	CKS2	32.7524	16.6354	2.88169	0	0
33236	OXGR1	28.3854	24.9532	2.88169	0	0
1482	LOC100506514	74.2389	37.8919	2.88169	0	0
12504	PDHA1	7.64223	8.31772	2.88169	0	0
54124	TRPM5	24.0185	5.54515	2.88169	0	0
52691	CFAP57	55.6791	36.9677	2.88169	0	0
40783	GADD45A	7.64223	32.3467	2.88169	0	0
8466	APCS	32.7524	8.31772	2.88169	0	0
51369	GVQW1	13.101	47.1338	2.88169	0	0
23114	PNMA1	22.9267	28.6499	2.88169	0	0
25975	CD276	25.1102	6.46934	2.88169	0	0
47514	AMH	14.1927	56.3757	2.88169	0	0
17592	IFT122	34.9359	39.7402	2.88169	0	0
23726	WIPI2	27.2937	48.058	2.88169	0	0
10499	UGT2B17	24.0185	21.2564	2.88169	0	0
41062	MPG	50.2204	49.9063	2.88169	0	0
29958	CD3G	12.0092	35.1193	2.88169	0	0
42445	C2CD2	8.73398	16.6354	2.88169	0	0
11957	NT5DC4	34.9359	24.029	2.88169	0	0
37272	SNX27	18.5597	5.54515	2.88169	0	0
25155	EVA1B	34.9359	6.46934	2.88169	0	0
41986	PPP2R2A	20.7432	12.0145	2.88169	0	0
36096	SLC4A11	10.9175	18.4838	2.88169	0	0
14687	DRD2	34.9359	7.39353	2.88169	0	0
2223	IFITM2	10.9175	0.924192	2.88169	0	0
33039	IPO13	14.1927	8.31772	2.88169	0	0
17185	NO-TARGET	33.8442	9.24192	2.88169	0	0
46583	C7orf71	42.5782	22.1806	2.88169	0	0
41880	DIRAS1	0	29.5741	2.88169	0	0
34990	HHIP	21.835	23.1048	2.88169	0	0
35193	RPS17	37.1194	18.4838	2.88169	0	0
13176	DQX1	33.8442	30.4983	2.88169	0	0
21990	NO-TARGET	6.55049	3.69677	2.88169	0	0
46607	FOXH1	2.1835	16.6354	2.88169	0	0
30007	ERBB4	25.1102	51.7547	2.88169	0	0
14051	POU5F1B	13.101	38.816	2.88169	0	0
19835	RDH8	44.7617	34.1951	2.88169	0	0
52711	AARD	29.4772	66.5418	2.88169	0	0
44295	TIMM50	49.1287	16.6354	2.88169	0	0
6430	ZNF547	31.6607	24.9532	2.88169	0	0
28732	RFLNB	0	32.3467	2.88169	0	0
22846	ACAN	25.1102	35.1193	2.88169	0	0
52225	INPP5E	22.9267	0	2.88169	0	0
24086	PRKCG	21.835	24.029	2.88169	0	0
10257	PRPF8	19.6515	14.7871	2.88169	0	0
37764	NTNG2	6.55049	5.54515	2.88169	0	0
10232	PRAMEF17	25.1102	49.9063	2.88169	0	0
59	NPIPB6	31.6607	9.24192	2.88169	0	0
52666	LAGE3	29.4772	37.8919	2.88169	0	0
8217	FRRS1L	28.3854	14.7871	2.88169	0	0
44128	GIMAP2	52.4039	57.2999	2.88169	0	0
39357	NLRP8	16.3762	24.9532	2.88169	0	0
10902	PPP1R16B	15.2845	14.7871	2.88169	0	0
22270	POLR2B	17.468	24.9532	2.88169	0	0
36892	FAM20C	19.6515	35.1193	2.88169	0	0
48617	EBI3	16.3762	15.7113	2.88169	0	0
7257	PHLDB1	46.9452	29.5741	2.88169	0	0
32373	RNFT1	22.9267	36.0435	2.88169	0	0
18457	TTLL3	10.9175	8.31772	2.88169	0	0
35641	SLC19A1	16.3762	26.8016	2.88169	0	0
29487	H1FNT	41.4864	32.3467	2.88169	0	0
47388	PCGF6	26.2019	18.4838	2.88169	0	0
19404	LRIG2	33.8442	10.1661	2.88169	0	0
12537	OR1L3	42.5782	37.8919	2.88169	0	0
40543	AATF	16.3762	16.6354	2.88169	0	0
4820	RBFA	12.0092	24.9532	2.88169	0	0
19477	ZDHHC8	12.0092	15.7113	2.88169	0	0
56549	GUCY1A3	20.7432	32.3467	2.88169	0	0
21199	VPS25	26.2019	45.2854	2.88169	0	0
46794	PAPOLA	18.5597	0.924192	2.88169	0	0
10532	ATP10B	22.9267	22.1806	1.44085	0	0
53840	DEFB127	39.3029	0	1.44085	0	0
23427	MOB3A	0	0	1.44085	0	0
30735	EPHX2	20.7432	5.54515	1.44085	0	0
30666	HIST2H4B	10.9175	1.84838	1.44085	0	0
39433	EHBP1	15.2845	20.3322	1.44085	0	0
35330	MROH8	36.0277	19.408	1.44085	0	0
27645	GALNT8	20.7432	12.9387	1.44085	0	0
7172	ASTL	1.09175	8.31772	1.44085	0	0
52608	RAE1	29.4772	25.8774	1.44085	0	0
37065	RGPD8	17.468	27.7257	1.44085	0	0
12074	P2RY4	19.6515	34.1951	1.44085	0	0
25458	EMX2	28.3854	17.5596	1.44085	0	0
4958	VEPH1	34.9359	1.84838	1.44085	0	0
9527	MFSD8	14.1927	26.8016	1.44085	0	0
9890	UBN2	7.64223	18.4838	1.44085	0	0
6461	LARGE1	6.55049	12.0145	1.44085	0	0
29365	RPH3AL	55.6791	57.2999	1.44085	0	0
10571	TNFRSF9	38.2112	23.1048	1.44085	0	0
38371	SFT2D1	22.9267	17.5596	1.44085	0	0
35502	DUSP18	43.6699	14.7871	1.44085	0	0
53578	MARK3	5.45874	53.6031	1.44085	0	0
45916	SETSIP	7.64223	36.9677	1.44085	0	0
41920	FAM83H	7.64223	0.924192	1.44085	0	0
46435	GUCY2F	18.5597	14.7871	1.44085	0	0
18884	KANK2	22.9267	36.9677	1.44085	0	0
30815	PKN1	36.0277	6.46934	1.44085	0	0
4927	ZNF430	33.8442	41.5886	1.44085	0	0
39376	AFDN	25.1102	32.3467	1.44085	0	0
22276	SLC27A1	18.5597	5.54515	1.44085	0	0
46983	CAMKMT	36.0277	12.0145	1.44085	0	0
22532	SHANK3	21.835	34.1951	1.44085	0	0
55352	ARHGEF6	52.4039	4.62096	1.44085	0	0
40334	SPP1	13.101	11.0903	1.44085	0	0
35876	DRD5	15.2845	41.5886	1.44085	0	0
4475	RC3H1	20.7432	28.6499	1.44085	0	0
51277	VAX2	4.36699	1.84838	1.44085	0	0
9170	SRRT	0	22.1806	1.44085	0	0
39453	SLC6A1	9.82573	6.46934	1.44085	0	0
8327	FAM96A	10.9175	31.4225	1.44085	0	0
50638	MROH6	28.3854	32.3467	1.44085	0	0
51745	ANK3	25.1102	12.9387	1.44085	0	0
20910	NAPG	17.468	18.4838	1.44085	0	0
17336	PRKAR1B	55.6791	17.5596	1.44085	0	0
3036	FLNA	29.4772	7.39353	1.44085	0	0
18367	RTP5	5.45874	23.1048	1.44085	0	0
29477	PJA2	31.6607	36.0435	1.44085	0	0
20492	APOBEC3F	13.101	0	1.44085	0	0
22112	C5orf38	31.6607	0	1.44085	0	0
50201	SOGA1	4.36699	36.0435	1.44085	0	0
19737	FCGR3B	26.2019	33.2709	1.44085	0	0
6514	ITGA8	10.9175	27.7257	1.44085	0	0
48839	SLC16A4	18.5597	12.9387	1.44085	0	0
2883	SGMS2	6.55049	12.0145	1.44085	0	0
54918	ZFP92	7.64223	4.62096	1.44085	0	0
48289	USMG5	24.0185	27.7257	1.44085	0	0
40582	GAB3	0	24.029	1.44085	0	0
5826	ZNF185	34.9359	13.8629	1.44085	0	0
18447	C11orf68	8.73398	12.0145	1.44085	0	0
54952	ASNA1	15.2845	8.31772	1.44085	0	0
28195	ZFHX2	40.3947	13.8629	1.44085	0	0
42463	PRX	20.7432	19.408	1.44085	0	0
16934	GPRC5B	16.3762	23.1048	1.44085	0	0
16875	IL9	0	9.24192	1.44085	0	0
9410	CLEC11A	16.3762	28.6499	1.44085	0	0
48962	RS1	12.0092	26.8016	1.44085	0	0
38857	ARHGAP5	1.09175	8.31772	1.44085	0	0
4759	GABARAPL1	28.3854	30.4983	1.44085	0	0
33781	MECR	20.7432	16.6354	1.44085	0	0
23468	BCAS4	28.3854	17.5596	1.44085	0	0
9960	ITGA10	31.6607	16.6354	1.44085	0	0
7294	HOXD3	10.9175	28.6499	1.44085	0	0
29320	HSPA4	28.3854	20.3322	1.44085	0	0
28957	TMEM160	4.36699	22.1806	1.44085	0	0
13595	NRAP	60.0461	24.029	1.44085	0	0
7090	CHRNA3	49.1287	40.6644	1.44085	0	0
35697	DPY19L4	33.8442	25.8774	1.44085	0	0
18332	U2AF1	60.0461	24.029	1.44085	0	0
9565	HMP19	9.82573	19.408	1.44085	0	0
4698	PLCD3	28.3854	32.3467	1.44085	0	0
23907	CCDC71L	15.2845	19.408	1.44085	0	0
46145	KRTAP20-1	18.5597	9.24192	1.44085	0	0
12935	NOL4	6.55049	23.1048	1.44085	0	0
26510	DPP10	8.73398	47.1338	1.44085	0	0
17463	SSTR5	10.9175	33.2709	1.44085	0	0
18977	FAM13B	14.1927	42.5128	1.44085	0	0
45521	ACTL10	1.09175	21.2564	1.44085	0	0
31061	PIR	7.64223	20.3322	1.44085	0	0
17396	KCNMA1	10.9175	17.5596	1.44085	0	0
1800	DPP7	43.6699	22.1806	1.44085	0	0
2439	RTEL1	14.1927	12.0145	1.44085	0	0
25521	C16orf97	10.9175	1.84838	1.44085	0	0
50343	PRAC2	25.1102	18.4838	1.44085	0	0
41467	SLC5A10	12.0092	2.77257	1.44085	0	0
49452	PTRH1	7.64223	10.1661	1.44085	0	0
2210	YRDC	12.0092	2.77257	1.44085	0	0
45151	MRPL34	30.5689	21.2564	1.44085	0	0
13502	TIMM13	16.3762	28.6499	1.44085	0	0
30261	SARDH	18.5597	28.6499	1.44085	0	0
50960	GLT8D2	2.1835	19.408	1.44085	0	0
6750	PAGE4	43.6699	27.7257	1.44085	0	0
50235	C2orf68	39.3029	40.6644	1.44085	0	0
35812	TSPAN15	13.101	24.029	1.44085	0	0
33525	VPS26A	38.2112	20.3322	1.44085	0	0
44310	USP6	9.82573	27.7257	1.44085	0	0
16561	SLC16A8	7.64223	3.69677	1.44085	0	0
36984	KIR3DL2	5.45874	24.9532	1.44085	0	0
6902	CRISP3	14.1927	8.31772	1.44085	0	0
343	SRGAP2B	2.1835	17.5596	1.44085	0	0
13190	BEX1	30.5689	22.1806	1.44085	0	0
45185	NOG	21.835	14.7871	1.44085	0	0
32811	COMMD6	34.9359	15.7113	1.44085	0	0
27952	PHC3	16.3762	12.0145	1.44085	0	0
13313	ZNF639	24.0185	33.2709	1.44085	0	0
7527	SSBP4	7.64223	31.4225	1.44085	0	0
19875	PPP1R14B	14.1927	20.3322	1.44085	0	0
1292	RAB7B	39.3029	33.2709	1.44085	0	0
40760	HYAL2	6.55049	15.7113	1.44085	0	0
17428	B4GALT1	82.9728	23.1048	1.44085	0	0
23482	FZD4	20.7432	0	1.44085	0	0
18981	SCN1B	36.0277	32.3467	1.44085	0	0
24412	RPS26	19.6515	26.8016	1.44085	0	0
31875	ATP6V1C1	2.1835	12.0145	1.44085	0	0
37383	ULBP1	21.835	12.9387	1.44085	0	0
50313	ANKRD7	20.7432	26.8016	1.44085	0	0
51341	TRIQK	10.9175	9.24192	1.44085	0	0
11507	C20orf85	22.9267	63.7692	1.44085	0	0
26646	KCNH8	14.1927	1.84838	1.44085	0	0
24688	LIN7C	18.5597	57.2999	1.44085	0	0
51500	DTL	13.101	60.0725	1.44085	0	0
54061	FBXO38	36.0277	29.5741	1.44085	0	0
14205	PPM1K	6.55049	15.7113	1.44085	0	0
41610	GJD3	6.55049	31.4225	1.44085	0	0
8872	MSS51	8.73398	12.0145	1.44085	0	0
29765	ZBTB4	43.6699	17.5596	1.44085	0	0
44253	DEPDC1B	27.2937	7.39353	1.44085	0	0
51980	JMJD6	25.1102	43.437	1.44085	0	0
29644	LTA	25.1102	45.2854	1.44085	0	0
36018	MYRIP	43.6699	30.4983	1.44085	0	0
36480	SLC10A2	15.2845	31.4225	1.44085	0	0
47733	OR5AR1	18.5597	2.77257	1.44085	0	0
27128	SNCB	27.2937	15.7113	1.44085	0	0
35803	FAM81A	5.45874	12.9387	1.44085	0	0
49567	TMEM87A	13.101	11.0903	1.44085	0	0
56664	PRAMEF17	26.2019	24.9532	1.44085	0	0
17385	FBXO24	17.468	47.1338	1.44085	0	0
40898	SOS1	54.5874	33.2709	1.44085	0	0
46909	TRIM49B	40.3947	29.5741	1.44085	0	0
35117	BCAP31	44.7617	30.4983	1.44085	0	0
50457	GULP1	27.2937	8.31772	1.44085	0	0
11549	INHBE	25.1102	28.6499	1.44085	0	0
29592	MIS18A	41.4864	24.029	1.44085	0	0
34624	GEMIN7	28.3854	11.0903	1.44085	0	0
42765	RILP	5.45874	10.1661	1.44085	0	0
56155	HIST1H3B	26.2019	0	1.44085	0	0
16241	ZNF25	7.64223	25.8774	1.44085	0	0
48279	CERS5	28.3854	21.2564	1.44085	0	0
12698	NAALADL2	22.9267	16.6354	1.44085	0	0
3734	OCM2	5.45874	31.4225	1.44085	0	0
50015	RMND1	13.101	12.0145	1.44085	0	0
19326	TEP1	34.9359	29.5741	1.44085	0	0
32747	IDH3B	18.5597	20.3322	1.44085	0	0
39919	REEP6	36.0277	54.5273	1.44085	0	0
31482	CACNA2D4	7.64223	26.8016	1.44085	0	0
17255	STXBP5	9.82573	15.7113	1.44085	0	0
11865	RIOX1	7.64223	20.3322	1.44085	0	0
2836	TGM3	0	0	1.44085	0	0
14547	OAZ2	24.0185	14.7871	1.44085	0	0
40788	ADRB1	39.3029	54.5273	1.44085	0	0
21366	TSACC	21.835	12.0145	1.44085	0	0
42129	ETV6	12.0092	51.7547	1.44085	0	0
13789	HEPACAM2	6.55049	29.5741	1.44085	0	0
5359	ARRDC2	27.2937	29.5741	1.44085	0	0
1131	OCM2	51.3121	16.6354	1.44085	0	0
31025	USP17L19	20.7432	33.2709	1.44085	0	0
52620	PPP1R14C	49.1287	35.1193	1.44085	0	0
39029	LGALS7	22.9267	40.6644	1.44085	0	0
33005	GPAT2	24.0185	28.6499	1.44085	0	0
42215	SEMA4F	36.0277	16.6354	1.44085	0	0
25127	TNFRSF6B	48.0369	15.7113	1.44085	0	0
33119	HYAL1	13.101	21.2564	1.44085	0	0
43999	HEMGN	19.6515	0	1.44085	0	0
9060	RAB3GAP1	20.7432	35.1193	1.44085	0	0
29725	IRX5	19.6515	11.0903	1.44085	0	0
12048	LBHD1	28.3854	31.4225	1.44085	0	0
30727	SDC3	21.835	40.6644	1.44085	0	0
16599	GLIPR2	17.468	16.6354	1.44085	0	0
6704	ICE1	9.82573	29.5741	1.44085	0	0
25218	DOK6	39.3029	45.2854	1.44085	0	0
47589	HIST1H3C	8.73398	14.7871	1.44085	0	0
42039	EGLN3	10.9175	25.8774	1.44085	0	0
51760	OR2W3	13.101	24.029	1.44085	0	0
52133	FAM92A	4.36699	26.8016	1.44085	0	0
40844	SQOR	17.468	37.8919	1.44085	0	0
34793	WIF1	17.468	25.8774	1.44085	0	0
37012	CCL7	24.0185	14.7871	1.44085	0	0
6974	RNF111	6.55049	50.8305	1.44085	0	0
18718	HS6ST2	10.9175	28.6499	1.44085	0	0
48240	SLC38A1	12.0092	9.24192	1.44085	0	0
12327	ATG4D	14.1927	13.8629	1.44085	0	0
52887	HTR1D	51.3121	16.6354	1.44085	0	0
18464	FBN3	24.0185	19.408	1.44085	0	0
19899	LOC100289561	24.0185	15.7113	1.44085	0	0
1020	IFNA13	22.9267	36.0435	1.44085	0	0
37085	COMMD1	9.82573	24.029	1.44085	0	0
44041	WDFY2	26.2019	27.7257	1.44085	0	0
52779	C2orf42	4.36699	17.5596	1.44085	0	0
50237	PLA2G4C	32.7524	26.8016	1.44085	0	0
25321	RAB3B	2.1835	0.924192	1.44085	0	0
44677	LRRC1	15.2845	28.6499	1.44085	0	0
37851	LRRC61	5.45874	10.1661	1.44085	0	0
56702	ACOT6	6.55049	8.31772	1.44085	0	0
2649	MLH1	32.7524	7.39353	1.44085	0	0
13236	BCL2L14	17.468	17.5596	1.44085	0	0
37863	TIMM10	44.7617	6.46934	1.44085	0	0
33089	ZNF214	20.7432	21.2564	1.44085	0	0
55321	MORC1	3.27524	11.0903	1.44085	0	0
21674	RPRML	5.45874	0	1.44085	0	0
30937	CCDC187	21.835	21.2564	1.44085	0	0
18169	EZH2	17.468	20.3322	1.44085	0	0
4242	ENO4	9.82573	36.9677	1.44085	0	0
21128	SLC26A11	29.4772	47.1338	1.44085	0	0
35316	PHF2	44.7617	7.39353	1.44085	0	0
37227	FAM25G	13.101	6.46934	1.44085	0	0
34808	HOXA13	9.82573	5.54515	1.44085	0	0
34993	FABP5	22.9267	27.7257	1.44085	0	0
29781	MYLK2	33.8442	1.84838	1.44085	0	0
15082	FUT4	16.3762	32.3467	1.44085	0	0
2672	KCTD9	24.0185	17.5596	1.44085	0	0
51665	FOXR2	5.45874	28.6499	1.44085	0	0
20020	CALM1	17.468	12.0145	1.44085	0	0
9767	SEC24B	28.3854	19.408	1.44085	0	0
54187	COQ10A	43.6699	0	1.44085	0	0
41494	RASL10B	4.36699	30.4983	1.44085	0	0
33100	CDC42EP1	14.1927	19.408	1.44085	0	0
24288	KIAA1549L	25.1102	36.9677	1.44085	0	0
32768	CAST	18.5597	15.7113	1.44085	0	0
24331	APEX2	33.8442	27.7257	1.44085	0	0
41090	GATA3	8.73398	4.62096	1.44085	0	0
11711	MGEA5	17.468	13.8629	1.44085	0	0
1505	GRXCR2	0	10.1661	1.44085	0	0
28403	ULK4	32.7524	27.7257	1.44085	0	0
1857	C14orf79	19.6515	14.7871	1.44085	0	0
5283	ZMAT4	15.2845	21.2564	1.44085	0	0
34382	INTS6	13.101	3.69677	1.44085	0	0
21474	EIF3D	39.3029	26.8016	1.44085	0	0
16344	CHODL	16.3762	29.5741	1.44085	0	0
23094	DENND6B	9.82573	6.46934	1.44085	0	0
4833	NUS1	36.0277	27.7257	1.44085	0	0
45929	PARP15	21.835	27.7257	1.44085	0	0
12632	LCA5L	19.6515	40.6644	1.44085	0	0
4878	DCP1A	16.3762	19.408	1.44085	0	0
13805	DESI2	7.64223	12.9387	1.44085	0	0
40156	FUT4	30.5689	4.62096	1.44085	0	0
43530	KLHL14	9.82573	22.1806	1.44085	0	0
14717	PTPRT	28.3854	17.5596	1.44085	0	0
51674	DENND5A	6.55049	20.3322	1.44085	0	0
13128	GRAP2	42.5782	50.8305	1.44085	0	0
25887	RAB28	25.1102	30.4983	1.44085	0	0
1546	SDHAF1	25.1102	26.8016	1.44085	0	0
53635	OR5K1	31.6607	24.9532	1.44085	0	0
44237	LMOD2	37.1194	27.7257	1.44085	0	0
44039	PIK3R2	27.2937	29.5741	1.44085	0	0
25527	PRKD3	12.0092	19.408	1.44085	0	0
50719	IL17C	20.7432	7.39353	1.44085	0	0
17110	TGM2	18.5597	17.5596	0	23713.9	0
1657	GPHA2	14.1927	24.029	0	8178.05	0
7708	TSPYL5	51.3121	27.7257	0	7788.86	0
17162	FAM181A	10.9175	28.6499	0	6473.18	0
22331	EID3	34.9359	10.1661	0	3611.99	0
55992	CACNA2D3	31.6607	7.39353	0	2540.45	0
42188	AIF1	25.1102	25.8774	0	2401.52	0
35375	MPP5	10.9175	7.39353	0	747.731	0
48844	TMEM225B	34.9359	27.7257	0	591.443	0
9057	RPS15	14.1927	11.0903	0	562.841	0
30604	TMPRSS12	5.45874	5.54515	0	256.394	0
30677	SLC5A1	16.3762	3.69677	0	186.933	0
44924	SHC3	6.55049	39.7402	0	112.364	0
49321	NPY5R	0	4.62096	0	97.0416	0
21963	ITGAE	8.73398	9.24192	0	78.6547	0
10536	CUL4B	13.101	34.1951	0	69.4613	0
56070	IRF1	28.3854	32.3467	0	55.1605	0
39361	MLLT3	20.7432	57.2999	0	43.9241	0
2584	KRT28	13.101	6.46934	0	36.7736	0
4125	NDFIP1	0	9.24192	0	32.6877	0
24135	DOT1L	40.3947	12.9387	0	32.6877	0
6559	SAMD12	21.835	12.0145	0	31.6662	0
14827	LCTL	32.7524	18.4838	0	29.6232	0
43585	HYDIN	7.64223	8.31772	0	24.5158	0
32893	ACAA2	44.7617	43.437	0	24.5158	0
24196	TGS1	9.82573	28.6499	0	23.4943	0
40724	MSANTD2	28.3854	39.7402	0	22.4728	0
2993	SMIM2	22.9267	12.9387	0	22.4728	0
996	CST1	32.7524	0.924192	0	22.4728	0
48332	ADAM10	19.6515	11.0903	0	22.4728	0
30115	IL13RA1	28.3854	24.029	0	20.4298	0
29446	LYPLA2	51.3121	37.8919	0	20.4298	0
7659	STYX	38.2112	42.5128	0	18.3868	0
50656	SLC26A7	48.0369	10.1661	0	18.3868	0
27163	TOMM6	12.0092	18.4838	0	17.3653	0
56090	S100A7A	45.8534	22.1806	0	17.3653	0
30122	C7orf25	30.5689	23.1048	0	16.3438	0
45731	C20orf173	28.3854	42.5128	0	16.3438	0
50259	SIGMAR1	9.82573	18.4838	0	16.3438	0
12880	FPR2	8.73398	26.8016	0	15.3224	0
22619	DUS4L	10.9175	5.54515	0	15.3224	0
33345	ACVR2B	7.64223	17.5596	0	15.3224	0
36492	RIMBP3B	18.5597	32.3467	0	15.3224	0
55795	MS4A6A	16.3762	20.3322	0	15.3224	0
37631	SPPL2C	29.4772	24.029	0	15.3224	0
29192	GBE1	39.3029	20.3322	0	15.3224	0
4838	ITGA4	21.835	0	0	14.3009	0
13124	POLR3H	15.2845	35.1193	0	14.3009	0
18284	DNPH1	15.2845	33.2709	0	14.3009	0
30405	NSD3	21.835	12.9387	0	14.3009	0
39156	AGBL3	15.2845	30.4983	0	14.3009	0
45159	NCKAP1L	10.9175	19.408	0	14.3009	0
56411	PKIA	26.2019	14.7871	0	14.3009	0
41654	NSMF	12.0092	7.39353	0	13.2794	0
35790	MRPL55	20.7432	37.8919	0	13.2794	0
33861	TSTA3	21.835	5.54515	0	13.2794	0
32305	PSMB10	21.835	3.69677	0	13.2794	0
48042	DYNC2H1	29.4772	27.7257	0	13.2794	0
29314	ANKRD9	31.6607	16.6354	0	13.2794	0
53606	ALDH3B1	14.1927	18.4838	0	13.2794	0
14700	ACAT2	6.55049	10.1661	0	13.2794	0
52586	LOC100133267	19.6515	55.4515	0	13.2794	0
40408	FAM120C	30.5689	29.5741	0	13.2794	0
17638	GNA15	14.1927	32.3467	0	12.2579	0
36481	RTP2	24.0185	27.7257	0	12.2579	0
29761	MDGA1	34.9359	4.62096	0	12.2579	0
31247	PPP1R14D	3.27524	11.0903	0	12.2579	0
40607	AK7	56.7709	24.029	0	12.2579	0
6585	GLYAT	15.2845	9.24192	0	12.2579	0
31192	ESYT2	1.09175	15.7113	0	12.2579	0
56341	HAO2	17.468	31.4225	0	11.2364	0
53377	LOC100289561	40.3947	57.2999	0	11.2364	0
11805	INPP1	43.6699	34.1951	0	11.2364	0
53259	PLA2G6	25.1102	36.9677	0	11.2364	0
1518	LIPJ	22.9267	12.9387	0	11.2364	0
9007	EGFL8	8.73398	39.7402	0	11.2364	0
29510	RASGEF1B	48.0369	34.1951	0	11.2364	0
29637	IL16	39.3029	48.9822	0	11.2364	0
29094	CCDC85A	24.0185	24.029	0	11.2364	0
33317	DCLK3	28.3854	7.39353	0	11.2364	0
33179	POLR2J3	26.2019	36.0435	0	11.2364	0
7339	ACSM6	19.6515	25.8774	0	11.2364	0
46442	NVL	7.64223	24.9532	0	11.2364	0
11148	IFNB1	13.101	0	0	11.2364	0
8813	FAM200A	20.7432	18.4838	0	11.2364	0
43167	ARVCF	2.1835	11.0903	0	11.2364	0
974	MRPS22	30.5689	42.5128	0	11.2364	0
7540	DICER1	0	0	0	11.2364	0
5385	SLC38A9	43.6699	12.9387	0	11.2364	0
25154	ACSL3	6.55049	8.31772	0	11.2364	0
35069	P4HTM	12.0092	11.0903	0	11.2364	0
42049	AADACL2	33.8442	5.54515	0	11.2364	0
27603	TBC1D28	52.4039	24.029	0	11.2364	0
28143	PDK2	15.2845	25.8774	0	11.2364	0
52064	RELN	15.2845	19.408	0	11.2364	0
54276	C10orf120	15.2845	3.69677	0	10.2149	0
46996	SULT2B1	18.5597	30.4983	0	10.2149	0
32218	HES7	7.64223	1.84838	0	10.2149	0
29123	PTPN21	16.3762	10.1661	0	10.2149	0
4455	PLCB3	8.73398	28.6499	0	10.2149	0
49839	FLVCR2	19.6515	1.84838	0	10.2149	0
33252	WI2-2373I1.2	22.9267	48.058	0	10.2149	0
36336	SLC9A6	10.9175	14.7871	0	10.2149	0
35837	SPINK2	31.6607	16.6354	0	10.2149	0
53830	RBBP9	7.64223	20.3322	0	10.2149	0
55432	MAP1LC3C	10.9175	18.4838	0	10.2149	0
38321	CHD1	27.2937	7.39353	0	10.2149	0
50358	NO-TARGET	43.6699	40.6644	0	10.2149	0
28245	OR51F1	19.6515	12.9387	0	10.2149	0
29272	BHMT2	14.1927	10.1661	0	10.2149	0
24121	FAM178B	17.468	29.5741	0	10.2149	0
1478	KRTAP16-1	39.3029	25.8774	0	10.2149	0
32808	OR4E2	30.5689	56.3757	0	10.2149	0
30009	IER3IP1	8.73398	22.1806	0	10.2149	0
41145	GSG2	18.5597	17.5596	0	10.2149	0
7334	CDH5	16.3762	31.4225	0	10.2149	0
52739	PBDC1	3.27524	17.5596	0	10.2149	0
5475	BCL2L15	6.55049	13.8629	0	10.2149	0
7876	HERC6	16.3762	33.2709	0	10.2149	0
22789	LOC100129697	30.5689	13.8629	0	10.2149	0
31259	CYP1A2	33.8442	73.9353	0	10.2149	0
28757	IFITM1	26.2019	36.9677	0	10.2149	0
36224	SURF2	21.835	13.8629	0	10.2149	0
50096	MBOAT7	29.4772	32.3467	0	10.2149	0
22883	IL20RA	38.2112	12.9387	0	10.2149	0
28958	TTYH3	26.2019	4.62096	0	10.2149	0
52809	TEF	6.55049	15.7113	0	9.19341	0
15570	ZNF791	4.36699	19.408	0	9.19341	0
10826	NO-TARGET	28.3854	36.9677	0	9.19341	0
10351	HNRNPD	20.7432	27.7257	0	9.19341	0
281	AMY1A	28.3854	6.46934	0	9.19341	0
20426	PSMD1	12.0092	0.924192	0	9.19341	0
14703	CASP2	8.73398	1.84838	0	9.19341	0
30117	OPRD1	20.7432	36.9677	0	9.19341	0
52848	OR1J4	0	8.31772	0	9.19341	0
42355	TMEM254	38.2112	42.5128	0	9.19341	0
35162	CELF4	48.0369	13.8629	0	9.19341	0
50143	ALG5	56.7709	13.8629	0	9.19341	0
21171	BRMS1	0	36.0435	0	9.19341	0
45477	POTEC	8.73398	12.0145	0	9.19341	0
29237	FZD5	21.835	19.408	0	9.19341	0
28114	ARAF	16.3762	19.408	0	9.19341	0
23037	LARS2	32.7524	38.816	0	9.19341	0
53144	MRPS30	20.7432	25.8774	0	9.19341	0
42991	LYRM9	20.7432	14.7871	0	9.19341	0
40866	PRM1	18.5597	24.029	0	9.19341	0
30738	NR3C2	37.1194	42.5128	0	9.19341	0
14334	FAM111B	34.9359	49.9063	0	9.19341	0
29125	PIGQ	37.1194	23.1048	0	9.19341	0
7412	MPPED1	17.468	31.4225	0	9.19341	0
55741	LCE1E	33.8442	19.408	0	9.19341	0
27802	IBSP	22.9267	12.9387	0	9.19341	0
50735	SLC35C2	15.2845	3.69677	0	9.19341	0
5509	ERICH4	17.468	19.408	0	9.19341	0
47467	UCN3	13.101	2.77257	0	9.19341	0
34457	ST8SIA2	26.2019	36.9677	0	9.19341	0
35094	IZUMO4	37.1194	14.7871	0	9.19341	0
16317	HIST1H4K	18.5597	12.0145	0	9.19341	0
40297	ANKRD36	19.6515	8.31772	0	9.19341	0
877	OR52B2	0	39.7402	0	9.19341	0
17077	NEK7	8.73398	16.6354	0	9.19341	0
54154	PAQR3	21.835	4.62096	0	9.19341	0
30481	SH3KBP1	6.55049	17.5596	0	9.19341	0
9590	COMMD1	33.8442	44.3612	0	9.19341	0
30179	LLGL2	13.101	21.2564	0	9.19341	0
32506	AP1S3	50.2204	22.1806	0	9.19341	0
12560	STX18	37.1194	21.2564	0	9.19341	0
27513	ARC	29.4772	42.5128	0	9.19341	0
23186	KNOP1	15.2845	0	0	9.19341	0
27840	RAD51AP1	19.6515	3.69677	0	9.19341	0
41624	USE1	8.73398	19.408	0	9.19341	0
2489	ZP1	25.1102	15.7113	0	8.17192	0
35547	RASA3	10.9175	34.1951	0	8.17192	0
2521	CDH5	0	5.54515	0	8.17192	0
36689	RAI14	14.1927	32.3467	0	8.17192	0
12389	TAF1B	12.0092	3.69677	0	8.17192	0
5412	MAOA	25.1102	2.77257	0	8.17192	0
46606	POSTN	5.45874	16.6354	0	8.17192	0
7905	HAUS2	17.468	22.1806	0	8.17192	0
3316	NBAS	13.101	7.39353	0	8.17192	0
11466	CUX1	1.09175	21.2564	0	8.17192	0
51211	RPL36A-HNRNPH2	7.64223	27.7257	0	8.17192	0
32371	STX11	14.1927	11.0903	0	8.17192	0
31683	MS4A18	29.4772	0.924192	0	8.17192	0
4525	METRN	37.1194	33.2709	0	8.17192	0
35506	TMEM11	7.64223	22.1806	0	8.17192	0
55851	PROM2	41.4864	59.1483	0	8.17192	0
50323	CDC16	45.8534	20.3322	0	8.17192	0
55304	UBA52	28.3854	0	0	8.17192	0
36048	DAW1	21.835	13.8629	0	8.17192	0
4737	EIF3A	22.9267	25.8774	0	8.17192	0
7628	ELOA3B	19.6515	30.4983	0	8.17192	0
32802	RAB23	16.3762	22.1806	0	8.17192	0
32664	SLC35B1	0	30.4983	0	8.17192	0
32205	GNG4	7.64223	9.24192	0	8.17192	0
53375	KDELR3	9.82573	25.8774	0	8.17192	0
16691	KATNA1	20.7432	29.5741	0	8.17192	0
10019	FDPS	6.55049	1.84838	0	8.17192	0
17704	VAMP2	20.7432	29.5741	0	8.17192	0
50904	IPO11	20.7432	8.31772	0	8.17192	0
39610	TIGD5	14.1927	23.1048	0	8.17192	0
36410	FRA10AC1	25.1102	15.7113	0	8.17192	0
47837	FATE1	39.3029	35.1193	0	8.17192	0
49694	CAPN13	0	6.46934	0	8.17192	0
35281	RBBP4	33.8442	3.69677	0	8.17192	0
23448	ACOX1	38.2112	0	0	8.17192	0
56553	KIN	36.0277	9.24192	0	8.17192	0
36582	PLAT	40.3947	45.2854	0	8.17192	0
6646	OVCA2	20.7432	39.7402	0	8.17192	0
13241	LAMA1	28.3854	28.6499	0	8.17192	0
16720	CYB5R3	12.0092	3.69677	0	8.17192	0
15076	KIF4A	29.4772	10.1661	0	8.17192	0
35013	ATP10A	64.4131	29.5741	0	8.17192	0
40017	GCC1	30.5689	47.1338	0	8.17192	0
7716	NO-TARGET	16.3762	16.6354	0	8.17192	0
52102	PPIE	30.5689	8.31772	0	8.17192	0
26316	C6orf203	17.468	1.84838	0	8.17192	0
1074	KRTAP10-2	52.4039	22.1806	0	8.17192	0
7745	C7orf73	28.3854	28.6499	0	8.17192	0
52417	NPEPPS	16.3762	34.1951	0	8.17192	0
32863	CLEC1A	13.101	21.2564	0	7.15043	0
32801	RPL36	13.101	5.54515	0	7.15043	0
16451	TERT	13.101	29.5741	0	7.15043	0
39050	TEX26	13.101	26.8016	0	7.15043	0
12274	PTCHD4	9.82573	19.408	0	7.15043	0
9701	SLC9A1	7.64223	0	0	7.15043	0
13704	RPS21	2.1835	11.0903	0	7.15043	0
47913	TECTA	6.55049	6.46934	0	7.15043	0
35915	GAB1	19.6515	4.62096	0	7.15043	0
36417	RNF103	42.5782	19.408	0	7.15043	0
31065	STAC	9.82573	21.2564	0	7.15043	0
8556	WDR44	7.64223	35.1193	0	7.15043	0
29943	CCDC13	22.9267	26.8016	0	7.15043	0
53772	VGLL1	8.73398	34.1951	0	7.15043	0
49020	POMP	1.09175	30.4983	0	7.15043	0
36545	CELSR3	3.27524	13.8629	0	7.15043	0
6950	WNT7B	44.7617	48.9822	0	7.15043	0
45602	TRMT10B	15.2845	7.39353	0	7.15043	0
13500	LDB3	31.6607	16.6354	0	7.15043	0
17641	HNF4G	36.0277	6.46934	0	7.15043	0
25861	IMPG1	0	13.8629	0	7.15043	0
6270	FMN1	45.8534	10.1661	0	7.15043	0
16182	C8orf76	14.1927	19.408	0	7.15043	0
16575	ACOX3	13.101	12.0145	0	7.15043	0
56478	USP26	13.101	16.6354	0	7.15043	0
26566	MCM10	13.101	20.3322	0	7.15043	0
7493	MCU	39.3029	17.5596	0	7.15043	0
4102	RAB19	21.835	40.6644	0	7.15043	0
34914	CPNE9	12.0092	12.9387	0	7.15043	0
5658	ATXN10	25.1102	15.7113	0	7.15043	0
1017	OR8D1	12.0092	51.7547	0	7.15043	0
54159	DCAF17	18.5597	30.4983	0	7.15043	0
53304	RTL5	21.835	43.437	0	7.15043	0
7817	GREM2	17.468	42.5128	0	7.15043	0
48465	ADAM23	25.1102	22.1806	0	7.15043	0
4761	ZCCHC7	26.2019	48.9822	0	7.15043	0
6212	NO-TARGET	20.7432	25.8774	0	7.15043	0
5472	FBXO30	13.101	14.7871	0	7.15043	0
22373	GSC2	4.36699	1.84838	0	7.15043	0
10236	THRAP3	16.3762	10.1661	0	7.15043	0
22247	DMTF1	28.3854	25.8774	0	7.15043	0
29998	OR10J5	7.64223	11.0903	0	7.15043	0
6276	ADH7	29.4772	51.7547	0	7.15043	0
7939	ZNF548	0	20.3322	0	7.15043	0
41091	YIF1A	22.9267	85.0256	0	7.15043	0
17692	LNX2	12.0092	23.1048	0	7.15043	0
30413	C6orf222	19.6515	1.84838	0	7.15043	0
23237	HDLBP	14.1927	25.8774	0	7.15043	0
11620	C8orf31	19.6515	4.62096	0	7.15043	0
46427	CACNG6	21.835	3.69677	0	7.15043	0
28928	MRC1	32.7524	28.6499	0	7.15043	0
15020	NR2F2	16.3762	22.1806	0	7.15043	0
49280	MSI1	7.64223	11.0903	0	7.15043	0
40952	ARHGAP35	0	16.6354	0	7.15043	0
54483	S100A16	15.2845	8.31772	0	7.15043	0
4742	GAS8	12.0092	22.1806	0	7.15043	0
7332	CYP4B1	36.0277	31.4225	0	7.15043	0
33797	RASA4	2.1835	11.0903	0	7.15043	0
31978	PPP2R2C	2.1835	10.1661	0	7.15043	0
10298	ANKRD13A	3.27524	0	0	7.15043	0
35210	FOXC1	29.4772	30.4983	0	7.15043	0
15687	MYCBP2	32.7524	34.1951	0	7.15043	0
14885	GOLGA7	9.82573	9.24192	0	7.15043	0
1694	NETO1	5.45874	44.3612	0	7.15043	0
52169	P2RY12	14.1927	18.4838	0	7.15043	0
20463	KNDC1	19.6515	9.24192	0	7.15043	0
18006	MAP7D3	42.5782	6.46934	0	7.15043	0
20792	UCHL1	15.2845	24.9532	0	7.15043	0
53415	MUTYH	36.0277	48.9822	0	7.15043	0
33111	MMEL1	15.2845	13.8629	0	7.15043	0
50675	USB1	18.5597	11.0903	0	7.15043	0
36918	BACH1	5.45874	21.2564	0	7.15043	0
41474	SLC26A4	3.27524	14.7871	0	7.15043	0
45782	SMS	12.0092	6.46934	0	7.15043	0
29120	NO-TARGET	14.1927	15.7113	0	7.15043	0
17334	GFPT2	34.9359	8.31772	0	6.12894	0
53111	ARSK	27.2937	32.3467	0	6.12894	0
14975	SCN8A	12.0092	14.7871	0	6.12894	0
34708	RALYL	50.2204	6.46934	0	6.12894	0
1115	SENP1	24.0185	15.7113	0	6.12894	0
24198	ZNF527	10.9175	10.1661	0	6.12894	0
38681	PRKAA1	44.7617	57.2999	0	6.12894	0
10657	OR52A1	37.1194	18.4838	0	6.12894	0
40219	ZNF169	22.9267	0	0	6.12894	0
1507	TSPO2	12.0092	11.0903	0	6.12894	0
1088	NPAP1	29.4772	34.1951	0	6.12894	0
41310	DPY19L3	69.8719	33.2709	0	6.12894	0
38412	TMEM255B	44.7617	46.2096	0	6.12894	0
4444	RGS10	20.7432	7.39353	0	6.12894	0
7849	SLC2A2	37.1194	14.7871	0	6.12894	0
54121	CYGB	33.8442	30.4983	0	6.12894	0
21438	PALM	40.3947	9.24192	0	6.12894	0
5506	ROCK1	16.3762	7.39353	0	6.12894	0
18405	ZXDC	16.3762	4.62096	0	6.12894	0
50357	VAMP5	28.3854	18.4838	0	6.12894	0
39353	FLT3LG	44.7617	21.2564	0	6.12894	0
26642	KLF13	22.9267	11.0903	0	6.12894	0
46893	BEST1	21.835	8.31772	0	6.12894	0
39120	NO-TARGET	1.09175	12.9387	0	6.12894	0
3354	INSL5	6.55049	4.62096	0	6.12894	0
33238	ZNF793	16.3762	12.9387	0	6.12894	0
34371	CDCA4	40.3947	14.7871	0	6.12894	0
142	NO-TARGET	29.4772	35.1193	0	6.12894	0
11993	GJA5	46.9452	31.4225	0	6.12894	0
45198	CLUAP1	43.6699	32.3467	0	6.12894	0
43434	PARD6B	17.468	10.1661	0	6.12894	0
35314	NUDT14	7.64223	18.4838	0	6.12894	0
3039	FAM110D	44.7617	9.24192	0	6.12894	0
50305	GIGYF2	52.4039	19.408	0	6.12894	0
42022	MNX1	9.82573	24.9532	0	6.12894	0
39272	TRPV2	36.0277	12.9387	0	6.12894	0
41035	ABCD2	32.7524	48.9822	0	6.12894	0
10245	TMEM69	21.835	15.7113	0	6.12894	0
2228	DHPS	5.45874	24.9532	0	6.12894	0
31354	ARFGAP2	28.3854	41.5886	0	6.12894	0
35719	ANKRD44	14.1927	10.1661	0	6.12894	0
29306	MEF2B	36.0277	20.3322	0	6.12894	0
8996	ACTR3C	30.5689	13.8629	0	6.12894	0
3639	SSX5	17.468	2.77257	0	6.12894	0
24420	SAMD4A	13.101	8.31772	0	6.12894	0
55220	NO-TARGET	30.5689	36.0435	0	6.12894	0
20576	GOLGA6D	21.835	5.54515	0	6.12894	0
18741	IFNLR1	15.2845	11.0903	0	6.12894	0
3780	ZNF526	67.6884	9.24192	0	6.12894	0
23790	EIF4B	4.36699	17.5596	0	6.12894	0
46237	AKTIP	2.1835	9.24192	0	6.12894	0
17637	YAF2	12.0092	36.0435	0	6.12894	0
51088	SULT1E1	40.3947	21.2564	0	6.12894	0
47809	MOB1B	34.9359	26.8016	0	6.12894	0
2070	TBCB	21.835	14.7871	0	6.12894	0
31568	SLC5A2	5.45874	11.0903	0	6.12894	0
52910	FAM229A	9.82573	16.6354	0	6.12894	0
11435	ASB12	0	35.1193	0	6.12894	0
44245	LGALS4	26.2019	22.1806	0	6.12894	0
3155	OR52N5	10.9175	5.54515	0	6.12894	0
52995	GLDN	6.55049	36.0435	0	6.12894	0
3332	KIF13B	9.82573	21.2564	0	6.12894	0
38422	C5orf66	36.0277	57.2999	0	6.12894	0
48159	SLC1A3	9.82573	13.8629	0	6.12894	0
6013	FAM167A	25.1102	44.3612	0	6.12894	0
37489	BPIFC	0	14.7871	0	6.12894	0
41734	LOC285500	14.1927	13.8629	0	6.12894	0
40960	CSTA	18.5597	9.24192	0	6.12894	0
40590	CARD10	14.1927	32.3467	0	6.12894	0
37519	CD274	5.45874	9.24192	0	6.12894	0
47153	BDP1	29.4772	11.0903	0	6.12894	0
4663	PELO	31.6607	12.0145	0	6.12894	0
48712	CEP128	26.2019	12.0145	0	6.12894	0
23416	ITGA3	10.9175	11.0903	0	6.12894	0
25647	MBD6	12.0092	21.2564	0	6.12894	0
43644	KRTAP4-2	0	2.77257	0	6.12894	0
25578	KNOP1	12.0092	34.1951	0	6.12894	0
9636	FBXW10	22.9267	14.7871	0	6.12894	0
14301	PLXND1	9.82573	6.46934	0	6.12894	0
25388	ARHGAP6	6.55049	35.1193	0	6.12894	0
7384	HIST1H2BD	30.5689	16.6354	0	6.12894	0
35978	PCF11	9.82573	9.24192	0	6.12894	0
1246	SLC39A3	18.5597	13.8629	0	6.12894	0
23857	CRLF3	8.73398	33.2709	0	6.12894	0
35405	DOK6	15.2845	18.4838	0	6.12894	0
1980	GCGR	14.1927	4.62096	0	6.12894	0
12603	ASB9	19.6515	26.8016	0	6.12894	0
35234	EFNA4	16.3762	23.1048	0	6.12894	0
31306	ST8SIA5	10.9175	13.8629	0	6.12894	0
40267	HERC3	13.101	12.0145	0	6.12894	0
44158	NUGGC	17.468	28.6499	0	6.12894	0
44552	FGF11	27.2937	19.408	0	6.12894	0
56277	FRY	18.5597	31.4225	0	6.12894	0
47578	GCNA	41.4864	37.8919	0	6.12894	0
30751	LRRC1	18.5597	48.058	0	6.12894	0
4189	DYSF	12.0092	8.31772	0	6.12894	0
48614	ALPPL2	25.1102	0	0	6.12894	0
10347	SLC30A8	0	10.1661	0	6.12894	0
11281	SPINK6	8.73398	5.54515	0	6.12894	0
21948	SYK	18.5597	14.7871	0	6.12894	0
128	H2AFV	19.6515	24.029	0	6.12894	0
30324	KMO	38.2112	22.1806	0	6.12894	0
27649	ALDH8A1	30.5689	12.0145	0	5.10745	0
40178	ARMC3	4.36699	15.7113	0	5.10745	0
32847	PCDH12	20.7432	4.62096	0	5.10745	0
39609	TRIM63	21.835	23.1048	0	5.10745	0
29668	FOXC1	28.3854	23.1048	0	5.10745	0
32994	PDHX	13.101	5.54515	0	5.10745	0
48357	CT45A5	26.2019	18.4838	0	5.10745	0
55951	KDM3A	29.4772	24.029	0	5.10745	0
19033	PPIH	34.9359	12.0145	0	5.10745	0
30849	NO-TARGET	22.9267	16.6354	0	5.10745	0
20651	DCTN1	13.101	36.9677	0	5.10745	0
34987	C16orf52	7.64223	21.2564	0	5.10745	0
44214	CLEC9A	14.1927	6.46934	0	5.10745	0
56519	CELA2A	13.101	16.6354	0	5.10745	0
47749	TMPRSS11E	18.5597	16.6354	0	5.10745	0
9216	ZDHHC17	27.2937	31.4225	0	5.10745	0
7509	TEX13C	45.8534	17.5596	0	5.10745	0
48137	LST1	27.2937	33.2709	0	5.10745	0
52577	MPDU1	53.4956	31.4225	0	5.10745	0
55006	FSBP	12.0092	9.24192	0	5.10745	0
16186	PCDHA10	3.27524	19.408	0	5.10745	0
36714	ILDR1	36.0277	31.4225	0	5.10745	0
3925	OR13F1	21.835	15.7113	0	5.10745	0
35571	ARFIP2	57.8626	33.2709	0	5.10745	0
9017	KRTCAP2	3.27524	5.54515	0	5.10745	0
6477	COL8A1	20.7432	17.5596	0	5.10745	0
33719	AEBP2	29.4772	35.1193	0	5.10745	0
6954	KRTAP5-2	2.1835	19.408	0	5.10745	0
7465	THEGL	13.101	67.466	0	5.10745	0
15963	GPATCH2L	29.4772	20.3322	0	5.10745	0
31458	FNDC9	32.7524	15.7113	0	5.10745	0
1239	RBM38	52.4039	43.437	0	5.10745	0
26866	FAM25C	12.0092	20.3322	0	5.10745	0
40143	DCTN4	14.1927	27.7257	0	5.10745	0
2570	BLZF1	14.1927	34.1951	0	5.10745	0
45480	FOXF1	18.5597	36.0435	0	5.10745	0
55054	CIB4	1.09175	11.0903	0	5.10745	0
14484	MUSTN1	8.73398	29.5741	0	5.10745	0
53247	SLC35G1	14.1927	9.24192	0	5.10745	0
3737	SPINK13	45.8534	25.8774	0	5.10745	0
27433	RAB34	31.6607	36.0435	0	5.10745	0
4147	ZNF483	19.6515	31.4225	0	5.10745	0
52979	TMEM97	16.3762	24.9532	0	5.10745	0
49476	ZNF436	30.5689	14.7871	0	5.10745	0
11565	FGFBP1	37.1194	23.1048	0	5.10745	0
19372	BACH2	9.82573	19.408	0	5.10745	0
42001	PRSS57	26.2019	19.408	0	5.10745	0
15468	FRMD1	37.1194	11.0903	0	5.10745	0
2087	CEP85L	1.09175	28.6499	0	5.10745	0
28072	PRR20B	26.2019	24.029	0	5.10745	0
55196	CCNC	8.73398	8.31772	0	5.10745	0
35926	HPCAL1	29.4772	10.1661	0	5.10745	0
39332	CST9L	38.2112	20.3322	0	5.10745	0
10252	YARS2	1.09175	28.6499	0	5.10745	0
34154	RAMP1	22.9267	4.62096	0	5.10745	0
13074	DOK2	14.1927	1.84838	0	5.10745	0
35390	TMEM218	15.2845	8.31772	0	5.10745	0
50340	CUEDC2	14.1927	16.6354	0	5.10745	0
54817	TPSAB1	0	24.029	0	5.10745	0
6601	OLFML2A	14.1927	39.7402	0	5.10745	0
9225	SSPO	8.73398	27.7257	0	5.10745	0
55583	OXTR	20.7432	22.1806	0	5.10745	0
51710	SP4	24.0185	69.3144	0	5.10745	0
32016	WNK4	26.2019	25.8774	0	5.10745	0
34060	SLC25A27	51.3121	12.9387	0	5.10745	0
12480	FXYD4	32.7524	39.7402	0	5.10745	0
53736	PCDHB13	13.101	10.1661	0	5.10745	0
34087	GTF2H4	12.0092	9.24192	0	5.10745	0
29636	ZNF766	2.1835	38.816	0	5.10745	0
38230	CBR3	9.82573	13.8629	0	5.10745	0
30081	TPR	18.5597	15.7113	0	5.10745	0
8710	KHDRBS1	16.3762	31.4225	0	5.10745	0
7743	MEPE	45.8534	18.4838	0	5.10745	0
23410	DNAH11	50.2204	26.8016	0	5.10745	0
7787	DPY19L1	20.7432	15.7113	0	5.10745	0
45247	KRT78	9.82573	16.6354	0	5.10745	0
1386	PNMA8B	56.7709	27.7257	0	5.10745	0
54044	OR4N5	28.3854	16.6354	0	5.10745	0
47896	POLE3	36.0277	22.1806	0	5.10745	0
35403	WDR45B	49.1287	22.1806	0	5.10745	0
11804	MYBPC3	10.9175	23.1048	0	5.10745	0
44037	EPB41L4B	32.7524	15.7113	0	5.10745	0
21165	DOC2A	9.82573	0	0	5.10745	0
2775	HERPUD1	29.4772	40.6644	0	5.10745	0
10448	PLG	15.2845	17.5596	0	5.10745	0
8510	ISLR	6.55049	29.5741	0	5.10745	0
46332	UTRN	21.835	17.5596	0	5.10745	0
265	MARK1	0	4.62096	0	5.10745	0
21483	ZNF655	29.4772	12.9387	0	5.10745	0
26446	TRPC6	3.27524	8.31772	0	5.10745	0
45175	CFHR3	21.835	15.7113	0	5.10745	0
18749	GLIPR1L2	32.7524	34.1951	0	5.10745	0
17579	MRVI1	15.2845	40.6644	0	5.10745	0
45984	ARNT2	28.3854	23.1048	0	5.10745	0
10073	SDHAF2	20.7432	15.7113	0	5.10745	0
52856	UQCRH	48.0369	38.816	0	4.08596	0
7548	JAM3	5.45874	4.62096	0	4.08596	0
20891	NMUR1	0	0	0	4.08596	0
26066	DAAM2	6.55049	46.2096	0	4.08596	0
51275	CXCL8	6.55049	21.2564	0	4.08596	0
10984	ERN1	6.55049	24.9532	0	4.08596	0
45006	TBC1D4	50.2204	51.7547	0	4.08596	0
11806	PLAC8L1	3.27524	15.7113	0	4.08596	0
22937	NRGN	17.468	14.7871	0	4.08596	0
37284	ST6GALNAC1	14.1927	7.39353	0	4.08596	0
11938	CR1L	1.09175	18.4838	0	4.08596	0
20024	KCTD15	27.2937	3.69677	0	4.08596	0
7035	PLAA	17.468	18.4838	0	4.08596	0
34889	ZFAT	33.8442	25.8774	0	4.08596	0
41171	TSPAN17	44.7617	20.3322	0	4.08596	0
23504	RAD21L1	24.0185	0	0	4.08596	0
41935	TRIM2	34.9359	7.39353	0	4.08596	0
39174	NPIPA5	17.468	25.8774	0	4.08596	0
40993	KIF1BP	13.101	0	0	4.08596	0
45778	REM2	30.5689	11.0903	0	4.08596	0
44313	SPRTN	42.5782	26.8016	0	4.08596	0
45703	DSN1	33.8442	8.31772	0	4.08596	0
54252	SETBP1	19.6515	0.924192	0	4.08596	0
3424	KIAA1324	6.55049	16.6354	0	4.08596	0
23232	TREML2	17.468	9.24192	0	4.08596	0
7459	DHRS11	13.101	12.9387	0	4.08596	0
51709	HTT	34.9359	50.8305	0	4.08596	0
20042	PPP2R2B	20.7432	31.4225	0	4.08596	0
51378	OR51M1	22.9267	27.7257	0	4.08596	0
40899	HSPB3	7.64223	16.6354	0	4.08596	0
424	FOXK1	3.27524	33.2709	0	4.08596	0
49654	ZNF160	20.7432	12.9387	0	4.08596	0
51857	SFTPA2	24.0185	7.39353	0	4.08596	0
3991	SFTA3	76.4223	36.0435	0	4.08596	0
36259	RALGPS1	8.73398	26.8016	0	4.08596	0
32923	CLPP	12.0092	16.6354	0	4.08596	0
3188	NO-TARGET	13.101	14.7871	0	4.08596	0
16118	RPL18	48.0369	26.8016	0	4.08596	0
47300	SLC2A12	32.7524	36.0435	0	4.08596	0
23272	AMT	18.5597	11.0903	0	4.08596	0
45780	TRIM66	44.7617	61.9208	0	4.08596	0
43624	PPIH	20.7432	26.8016	0	4.08596	0
22583	ABCA7	25.1102	7.39353	0	4.08596	0
12818	CSE1L	10.9175	18.4838	0	4.08596	0
48191	BRI3	43.6699	28.6499	0	4.08596	0
25842	CTSW	17.468	3.69677	0	4.08596	0
31446	GNB1	16.3762	30.4983	0	4.08596	0
40593	MICAL1	10.9175	16.6354	0	4.08596	0
2005	RAG1	0	5.54515	0	4.08596	0
23496	C19orf44	14.1927	29.5741	0	4.08596	0
11997	GCNT4	41.4864	28.6499	0	4.08596	0
36969	GAS2L3	12.0092	24.029	0	4.08596	0
29374	PARP8	3.27524	17.5596	0	4.08596	0
43548	HAUS8	36.0277	0	0	4.08596	0
43404	IST1	12.0092	22.1806	0	4.08596	0
38288	CDKL1	0	0	0	4.08596	0
1391	C22orf46	26.2019	58.2241	0	4.08596	0
43313	OR7G3	10.9175	2.77257	0	4.08596	0
16782	FAM222B	16.3762	2.77257	0	4.08596	0
4460	TMEM150B	12.0092	44.3612	0	4.08596	0
56107	AARSD1	18.5597	13.8629	0	4.08596	0
12844	MAFB	39.3029	57.2999	0	4.08596	0
35668	ABTB1	25.1102	36.9677	0	4.08596	0
50044	SCAMP2	21.835	22.1806	0	4.08596	0
44662	THOC6	61.1379	24.029	0	4.08596	0
23091	HOMER2	19.6515	2.77257	0	4.08596	0
54275	BLOC1S5	7.64223	11.0903	0	4.08596	0
55539	MRPL52	19.6515	16.6354	0	4.08596	0
10822	COL5A2	14.1927	6.46934	0	4.08596	0
2310	TCL1A	5.45874	35.1193	0	4.08596	0
56317	RPGRIP1	3.27524	12.0145	0	4.08596	0
33269	CDH24	50.2204	19.408	0	4.08596	0
1425	SMLR1	6.55049	25.8774	0	4.08596	0
25554	GABPB1	24.0185	3.69677	0	4.08596	0
45614	CKMT2	17.468	26.8016	0	4.08596	0
18532	ISL2	18.5597	38.816	0	4.08596	0
41153	GLRA2	31.6607	46.2096	0	4.08596	0
10859	CRYGB	27.2937	34.1951	0	4.08596	0
47678	DDX23	19.6515	15.7113	0	4.08596	0
41454	FAM189B	24.0185	8.31772	0	4.08596	0
25825	MRPS23	33.8442	6.46934	0	4.08596	0
15990	WASL	18.5597	13.8629	0	4.08596	0
40050	FUT8	31.6607	46.2096	0	4.08596	0
169	HELQ	13.101	18.4838	0	4.08596	0
14378	PQLC1	16.3762	3.69677	0	4.08596	0
35878	NUMBL	7.64223	24.029	0	4.08596	0
10863	AP1M1	30.5689	10.1661	0	4.08596	0
49121	SUPT16H	19.6515	13.8629	0	4.08596	0
5322	CAPN8	14.1927	15.7113	0	4.08596	0
22064	GRIK1	15.2845	31.4225	0	4.08596	0
50007	TCF7L1	6.55049	27.7257	0	4.08596	0
32660	TMEM211	15.2845	3.69677	0	4.08596	0
3994	ELL	0	0.924192	0	4.08596	0
25093	SCN2A	15.2845	12.9387	0	4.08596	0
14818	PRR25	4.36699	45.2854	0	4.08596	0
20484	C1orf115	26.2019	27.7257	0	4.08596	0
40423	AHCTF1	30.5689	34.1951	0	4.08596	0
45909	TMEM209	17.468	2.77257	0	4.08596	0
29352	ZNF540	28.3854	41.5886	0	4.08596	0
54438	SGCZ	1.09175	6.46934	0	4.08596	0
30877	TPSG1	14.1927	8.31772	0	4.08596	0
18414	EIF2B3	32.7524	18.4838	0	4.08596	0
42311	SLC5A1	13.101	22.1806	0	4.08596	0
5966	SV2A	14.1927	25.8774	0	4.08596	0
49022	HCAR1	4.36699	36.9677	0	4.08596	0
25443	SLC46A2	22.9267	15.7113	0	4.08596	0
53654	SERPINB9	8.73398	64.6934	0	4.08596	0
51580	SLC25A5	21.835	24.029	0	4.08596	0
19439	ATXN2	34.9359	45.2854	0	4.08596	0
1977	TNFRSF11A	14.1927	41.5886	0	4.08596	0
43033	NO-TARGET	34.9359	0	0	4.08596	0
31185	SAXO1	25.1102	7.39353	0	4.08596	0
18869	TMEM141	4.36699	0.924192	0	4.08596	0
34875	ZNF610	30.5689	12.9387	0	4.08596	0
6052	ZNF117	41.4864	43.437	0	4.08596	0
45288	GANC	10.9175	80.4047	0	4.08596	0
16008	CTDSPL	5.45874	35.1193	0	4.08596	0
56123	FAM71E1	27.2937	12.9387	0	3.06447	0
7695	AUTS2	22.9267	16.6354	0	3.06447	0
55735	WDR54	29.4772	24.9532	0	3.06447	0
31152	P2RX3	8.73398	9.24192	0	3.06447	0
54756	MEGF9	18.5597	7.39353	0	3.06447	0
45245	ECI1	54.5874	40.6644	0	3.06447	0
4780	DGKZ	1.09175	11.0903	0	3.06447	0
22960	TP53BP2	21.835	29.5741	0	3.06447	0
9181	CDK20	8.73398	0.924192	0	3.06447	0
16180	COPB2	18.5597	18.4838	0	3.06447	0
7322	FAM72B	24.0185	49.9063	0	3.06447	0
10590	LIPH	18.5597	17.5596	0	3.06447	0
14723	TMEM11	14.1927	12.9387	0	3.06447	0
46742	MYOG	54.5874	59.1483	0	3.06447	0
19376	KIF1C	28.3854	30.4983	0	3.06447	0
29497	RNF167	5.45874	30.4983	0	3.06447	0
52785	SIRPB1	26.2019	10.1661	0	3.06447	0
49728	MAP4K4	9.82573	12.0145	0	3.06447	0
33962	OST4	17.468	0	0	3.06447	0
12721	PRSS42	18.5597	3.69677	0	3.06447	0
42743	B3GNT6	24.0185	41.5886	0	3.06447	0
35219	CHTF18	25.1102	44.3612	0	3.06447	0
49150	SYNC	20.7432	10.1661	0	3.06447	0
41480	TMEM250	27.2937	17.5596	0	3.06447	0
11477	FAM189A2	19.6515	34.1951	0	3.06447	0
16272	WDR38	29.4772	17.5596	0	3.06447	0
50449	ALG1L	7.64223	11.0903	0	3.06447	0
50961	PHF14	5.45874	26.8016	0	3.06447	0
40678	CAPG	57.8626	57.2999	0	3.06447	0
21152	SNTG1	0	3.69677	0	3.06447	0
4275	GCH1	34.9359	24.9532	0	3.06447	0
19337	UCK2	8.73398	42.5128	0	3.06447	0
6509	FAM43B	3.27524	24.9532	0	3.06447	0
54123	TCF7L2	18.5597	0	0	3.06447	0
34965	ZNF804A	41.4864	11.0903	0	3.06447	0
27311	RPS6	26.2019	26.8016	0	3.06447	0
47194	NO-TARGET	31.6607	35.1193	0	3.06447	0
35056	GTF3C3	27.2937	25.8774	0	3.06447	0
29440	TCEA1	26.2019	12.9387	0	3.06447	0
48686	FAM9C	9.82573	20.3322	0	3.06447	0
23057	APLF	26.2019	16.6354	0	3.06447	0
35176	PIP5K1A	32.7524	37.8919	0	3.06447	0
16715	LILRB4	51.3121	24.9532	0	3.06447	0
41846	NCKIPSD	34.9359	43.437	0	3.06447	0
10615	DSPP	33.8442	30.4983	0	3.06447	0
34168	EML1	32.7524	38.816	0	3.06447	0
45296	ZNF664	5.45874	24.029	0	3.06447	0
8378	PRSS56	13.101	16.6354	0	3.06447	0
30445	GLUD1	22.9267	35.1193	0	3.06447	0
22767	ANKRD18A	25.1102	24.9532	0	3.06447	0
52279	MYOF	6.55049	20.3322	0	3.06447	0
8503	TMPRSS7	5.45874	3.69677	0	3.06447	0
39484	TAS2R7	17.468	4.62096	0	3.06447	0
39874	SORCS3	54.5874	27.7257	0	3.06447	0
31438	ATG9B	17.468	31.4225	0	3.06447	0
36114	TUBA1B	26.2019	17.5596	0	3.06447	0
43822	2020-03-01	8.73398	0	0	3.06447	0
13179	ANKRA2	12.0092	36.0435	0	3.06447	0
6809	LHB	19.6515	4.62096	0	3.06447	0
18623	GNG12	26.2019	33.2709	0	3.06447	0
25526	NO-TARGET	13.101	10.1661	0	3.06447	0
37266	TEKT5	0	14.7871	0	3.06447	0
20342	HEXDC	30.5689	14.7871	0	3.06447	0
1226	IL12RB1	28.3854	37.8919	0	3.06447	0
48697	APOLD1	29.4772	6.46934	0	3.06447	0
49530	MFSD10	31.6607	0.924192	0	3.06447	0
21964	ZSWIM5	21.835	35.1193	0	3.06447	0
14840	FIBCD1	0	12.0145	0	3.06447	0
4565	ACOXL	6.55049	0.924192	0	3.06447	0
10056	IQCK	8.73398	40.6644	0	3.06447	0
47359	USP24	42.5782	38.816	0	3.06447	0
50852	CTRB2	36.0277	9.24192	0	3.06447	0
44705	SLC25A11	4.36699	27.7257	0	3.06447	0
29279	INO80	24.0185	18.4838	0	3.06447	0
42696	FAM114A1	0	8.31772	0	3.06447	0
45158	VNN3	12.0092	20.3322	0	3.06447	0
54706	HAO2	8.73398	12.0145	0	3.06447	0
18182	TNNC2	30.5689	42.5128	0	3.06447	0
11221	UMAD1	30.5689	32.3467	0	3.06447	0
7621	BUD13	40.3947	0	0	3.06447	0
41028	ZBED2	4.36699	0	0	3.06447	0
31503	PLEKHA6	17.468	11.0903	0	3.06447	0
1985	RTTN	52.4039	22.1806	0	3.06447	0
38173	AHNAK2	0	17.5596	0	3.06447	0
43621	OTOGL	9.82573	18.4838	0	3.06447	0
5863	STX8	19.6515	48.9822	0	3.06447	0
33442	RAB36	24.0185	13.8629	0	3.06447	0
29683	ZNF28	14.1927	36.9677	0	3.06447	0
37558	CNOT1	26.2019	18.4838	0	3.06447	0
51938	CLCN1	5.45874	36.9677	0	3.06447	0
32965	LDHC	12.0092	60.9966	0	3.06447	0
39017	CAPN3	37.1194	36.9677	0	3.06447	0
16191	CHMP3	12.0092	11.0903	0	3.06447	0
46598	TSHZ1	34.9359	53.6031	0	3.06447	0
28150	GARNL3	39.3029	6.46934	0	3.06447	0
50344	SERPINC1	24.0185	6.46934	0	3.06447	0
1038	KLRB1	1.09175	15.7113	0	3.06447	0
51365	ITGAX	27.2937	12.9387	0	3.06447	0
13908	ABCA10	5.45874	16.6354	0	3.06447	0
51526	PTPRT	12.0092	27.7257	0	3.06447	0
52774	TTC39B	31.6607	48.058	0	3.06447	0
38439	ATP6V1H	9.82573	28.6499	0	3.06447	0
17067	CD151	18.5597	31.4225	0	3.06447	0
56631	RPL37A	18.5597	28.6499	0	3.06447	0
23152	UHRF1	0	15.7113	0	3.06447	0
17431	ANKRD49	24.0185	33.2709	0	3.06447	0
3817	CCKBR	10.9175	7.39353	0	3.06447	0
1554	PRAMEF10	12.0092	23.1048	0	3.06447	0
55466	LOC646588	2.1835	8.31772	0	3.06447	0
12850	SSBP2	20.7432	36.9677	0	3.06447	0
1780	SLITRK3	25.1102	19.408	0	3.06447	0
3838	LMCD1	19.6515	15.7113	0	3.06447	0
52869	ZSCAN18	0	30.4983	0	3.06447	0
29912	ARL6IP5	9.82573	49.9063	0	3.06447	0
29155	NEURL1	16.3762	27.7257	0	3.06447	0
9626	TMEM41B	49.1287	35.1193	0	3.06447	0
12127	PZP	0	25.8774	0	3.06447	0
6842	TMEM35B	26.2019	41.5886	0	3.06447	0
42230	CITED1	16.3762	15.7113	0	3.06447	0
33320	THAP8	4.36699	23.1048	0	3.06447	0
16461	SLC25A4	38.2112	16.6354	0	3.06447	0
17354	ILDR2	20.7432	25.8774	0	3.06447	0
51951	FAM118A	10.9175	30.4983	0	3.06447	0
48290	MRAP2	7.64223	62.845	0	3.06447	0
50781	C3orf84	0	38.816	0	3.06447	0
32624	MYO1G	4.36699	4.62096	0	3.06447	0
55127	GLI2	20.7432	17.5596	0	3.06447	0
45804	HAS2	29.4772	24.9532	0	3.06447	0
29741	LIPK	13.101	22.1806	0	3.06447	0
29098	HOXB6	9.82573	7.39353	0	3.06447	0
1097	LOC157860	46.9452	42.5128	0	3.06447	0
17857	ZFAND6	27.2937	4.62096	0	3.06447	0
11535	C6orf136	22.9267	14.7871	0	3.06447	0
19150	GRB14	19.6515	12.0145	0	3.06447	0
27906	AURKC	12.0092	21.2564	0	3.06447	0
8087	ADK	34.9359	41.5886	0	3.06447	0
43094	CAND1	14.1927	18.4838	0	3.06447	0
24074	CERS3	20.7432	34.1951	0	2.04298	0
12199	IVNS1ABP	34.9359	36.0435	0	2.04298	0
22854	DAZAP2	15.2845	7.39353	0	2.04298	0
14135	FXYD1	10.9175	24.029	0	2.04298	0
41029	NUDT14	42.5782	20.3322	0	2.04298	0
46167	EMD	10.9175	24.029	0	2.04298	0
37555	MAPK14	24.0185	16.6354	0	2.04298	0
55845	EXTL2	27.2937	6.46934	0	2.04298	0
6126	HIST1H4D	7.64223	27.7257	0	2.04298	0
49478	PLA2R1	19.6515	17.5596	0	2.04298	0
39577	SIX5	17.468	13.8629	0	2.04298	0
16238	ZNF571	31.6607	24.9532	0	2.04298	0
19467	LTV1	7.64223	0	0	2.04298	0
54028	ABCA12	9.82573	40.6644	0	2.04298	0
1877	KRT18	12.0092	45.2854	0	2.04298	0
23852	ENOPH1	16.3762	22.1806	0	2.04298	0
787	B4GALNT2	21.835	44.3612	0	2.04298	0
51017	INCA1	15.2845	14.7871	0	2.04298	0
18557	SIAH3	1.09175	30.4983	0	2.04298	0
19187	CD83	33.8442	29.5741	0	2.04298	0
35885	APAF1	12.0092	36.9677	0	2.04298	0
24645	RPS6KB2	6.55049	3.69677	0	2.04298	0
44005	SPG7	21.835	19.408	0	2.04298	0
45649	USP17L4	25.1102	48.058	0	2.04298	0
48455	LDLRAD2	20.7432	27.7257	0	2.04298	0
11003	ATCAY	29.4772	15.7113	0	2.04298	0
38781	C19orf71	30.5689	29.5741	0	2.04298	0
6834	SLFN12	13.101	1.84838	0	2.04298	0
36912	KMT2A	17.468	8.31772	0	2.04298	0
6400	FAM26E	44.7617	17.5596	0	2.04298	0
4281	LGI4	50.2204	14.7871	0	2.04298	0
34135	NPR3	10.9175	20.3322	0	2.04298	0
34396	PPP1R1A	20.7432	15.7113	0	2.04298	0
52436	DNAH17	17.468	0	0	2.04298	0
48076	CCL17	14.1927	12.9387	0	2.04298	0
27222	CHL1	32.7524	15.7113	0	2.04298	0
26015	CT47A7	15.2845	19.408	0	2.04298	0
28501	TSPAN16	5.45874	18.4838	0	2.04298	0
49645	OASL	21.835	11.0903	0	2.04298	0
22149	KDM5B	60.0461	41.5886	0	2.04298	0
21989	GSTM4	26.2019	36.9677	0	2.04298	0
46245	GDA	18.5597	19.408	0	2.04298	0
12552	C5orf52	19.6515	6.46934	0	2.04298	0
29281	KIAA0513	40.3947	44.3612	0	2.04298	0
44093	SYVN1	20.7432	33.2709	0	2.04298	0
34147	FNIP2	18.5597	16.6354	0	2.04298	0
35265	NOC4L	21.835	29.5741	0	2.04298	0
50341	ORM2	6.55049	19.408	0	2.04298	0
45339	APOA5	12.0092	14.7871	0	2.04298	0
45650	CHST1	9.82573	30.4983	0	2.04298	0
55366	SAAL1	54.5874	40.6644	0	2.04298	0
8997	HS3ST1	24.0185	3.69677	0	2.04298	0
7052	PLEKHG3	26.2019	3.69677	0	2.04298	0
19704	TFAP2C	5.45874	20.3322	0	2.04298	0
41709	MOGAT1	6.55049	2.77257	0	2.04298	0
47096	ZNF843	38.2112	42.5128	0	2.04298	0
56102	HMGCR	4.36699	35.1193	0	2.04298	0
45216	CHRNB3	6.55049	35.1193	0	2.04298	0
36285	LRP2BP	10.9175	59.1483	0	2.04298	0
41106	UVRAG	9.82573	21.2564	0	2.04298	0
42946	UACA	27.2937	12.9387	0	2.04298	0
3892	ZSWIM8	9.82573	10.1661	0	2.04298	0
56024	RASSF9	30.5689	51.7547	0	2.04298	0
35714	GCC1	7.64223	11.0903	0	2.04298	0
10593	DLX6	9.82573	20.3322	0	2.04298	0
45352	C11orf97	53.4956	22.1806	0	2.04298	0
15747	HIST1H4E	15.2845	48.058	0	2.04298	0
33939	RBM7	13.101	17.5596	0	2.04298	0
2061	VBP1	0	47.1338	0	2.04298	0
51098	KIF2B	76.4223	26.8016	0	2.04298	0
7704	VGLL2	32.7524	40.6644	0	2.04298	0
41237	PARD6B	46.9452	20.3322	0	2.04298	0
24330	FLII	30.5689	48.9822	0	2.04298	0
35374	SLK	32.7524	13.8629	0	2.04298	0
51592	UBA7	25.1102	9.24192	0	2.04298	0
56511	ANKRD42	33.8442	15.7113	0	2.04298	0
46436	IFIT3	18.5597	12.0145	0	2.04298	0
6464	CHD2	4.36699	19.408	0	2.04298	0
39265	WISP3	12.0092	16.6354	0	2.04298	0
51523	SLC30A1	29.4772	9.24192	0	2.04298	0
21084	UBE2K	1.09175	17.5596	0	2.04298	0
39924	ADCY10	6.55049	12.9387	0	2.04298	0
37881	ADAM30	25.1102	22.1806	0	2.04298	0
48524	C1orf43	0	19.408	0	2.04298	0
25200	MYO6	20.7432	54.5273	0	2.04298	0
8866	ITIH6	16.3762	33.2709	0	2.04298	0
42502	NPPA	20.7432	30.4983	0	2.04298	0
6595	MLIP	1.09175	42.5128	0	2.04298	0
40951	FASTK	5.45874	12.9387	0	2.04298	0
30779	APBB1	49.1287	87.7982	0	2.04298	0
48269	HFE	29.4772	29.5741	0	2.04298	0
6024	USP17L4	32.7524	15.7113	0	2.04298	0
52097	EDA	7.64223	24.029	0	2.04298	0
44563	ADAMTS5	50.2204	12.9387	0	2.04298	0
56069	ZNF540	14.1927	73.0111	0	2.04298	0
17322	ZNF592	13.101	58.2241	0	2.04298	0
7300	POLD4	32.7524	20.3322	0	2.04298	0
12831	LRIT1	26.2019	12.9387	0	2.04298	0
52829	LNPEP	52.4039	34.1951	0	2.04298	0
51243	ATP9B	34.9359	13.8629	0	2.04298	0
773	OR2F1	43.6699	6.46934	0	2.04298	0
3030	AKR1C2	3.27524	0	0	2.04298	0
52215	RBM12	14.1927	41.5886	0	2.04298	0
43805	NEPRO	20.7432	13.8629	0	2.04298	0
22901	LAMP1	14.1927	7.39353	0	2.04298	0
54648	GOLGA7	13.101	18.4838	0	2.04298	0
31784	IL37	22.9267	33.2709	0	2.04298	0
46968	MYLPF	42.5782	19.408	0	2.04298	0
11026	ARMCX5-GPRASP2	17.468	11.0903	0	2.04298	0
10055	ABCD4	0	14.7871	0	2.04298	0
43685	CPNE8	7.64223	2.77257	0	2.04298	0
52738	ZDHHC4	18.5597	17.5596	0	2.04298	0
51806	FOXF1	22.9267	24.029	0	2.04298	0
1827	ZNF404	25.1102	28.6499	0	2.04298	0
22210	FNDC11	27.2937	6.46934	0	2.04298	0
24654	DPY19L3	56.7709	68.3902	0	2.04298	0
55461	STBD1	13.101	46.2096	0	2.04298	0
6437	OSBP2	56.7709	53.6031	0	2.04298	0
53549	SYP	12.0092	11.0903	0	2.04298	0
7208	SPATA24	7.64223	3.69677	0	2.04298	0
54171	HAS2	12.0092	24.029	0	2.04298	0
33658	SIK3	0	0	0	2.04298	0
16087	PLXDC2	25.1102	34.1951	0	2.04298	0
4696	HLA-DRB5	3.27524	19.408	0	2.04298	0
9046	METTL14	13.101	13.8629	0	2.04298	0
9130	LYST	8.73398	23.1048	0	2.04298	0
39682	CD99L2	51.3121	28.6499	0	2.04298	0
45617	TCL1B	55.6791	0.924192	0	2.04298	0
38840	SPATA31A1	13.101	58.2241	0	2.04298	0
46811	OR4L1	14.1927	0	0	2.04298	0
38334	CYP1B1	13.101	6.46934	0	2.04298	0
29536	OIT3	20.7432	20.3322	0	2.04298	0
44378	NPIPB4	50.2204	40.6644	0	2.04298	0
55444	ZNF175	15.2845	11.0903	0	2.04298	0
16453	FAM9C	67.6884	36.9677	0	2.04298	0
1295	PTPRQ	69.8719	69.3144	0	2.04298	0
36760	PSMB1	19.6515	38.816	0	2.04298	0
5515	CYYR1	15.2845	3.69677	0	2.04298	0
35558	PSD2	27.2937	31.4225	0	2.04298	0
33152	HEATR9	12.0092	7.39353	0	2.04298	0
23262	ZNF699	5.45874	48.058	0	2.04298	0
30580	USP24	14.1927	47.1338	0	2.04298	0
27204	TRIM49	4.36699	33.2709	0	2.04298	0
42138	LRRC4B	17.468	24.029	0	2.04298	0
5562	SERGEF	8.73398	51.7547	0	2.04298	0
24607	ATG7	29.4772	11.0903	0	2.04298	0
49510	QRICH2	24.0185	0	0	2.04298	0
33174	TRERF1	21.835	14.7871	0	2.04298	0
54549	RAB11A	14.1927	4.62096	0	2.04298	0
29275	ATP6V1E2	44.7617	0	0	2.04298	0
19312	CALHM3	21.835	38.816	0	2.04298	0
55459	RPUSD3	20.7432	41.5886	0	2.04298	0
13876	C1QTNF9B	21.835	17.5596	0	2.04298	0
22628	CCDC15	16.3762	31.4225	0	2.04298	0
53404	FANCC	14.1927	6.46934	0	2.04298	0
36012	IFT81	15.2845	35.1193	0	2.04298	0
11539	LBP	41.4864	32.3467	0	2.04298	0
51187	N4BP3	21.835	34.1951	0	2.04298	0
48969	IL2	10.9175	7.39353	0	2.04298	0
42052	QPCT	50.2204	45.2854	0	2.04298	0
9625	TBX22	56.7709	19.408	0	2.04298	0
65	SLC3A1	43.6699	48.058	0	2.04298	0
41837	ARHGEF16	17.468	25.8774	0	2.04298	0
7255	AIF1	26.2019	11.0903	0	2.04298	0
16766	UGT1A5	26.2019	13.8629	0	2.04298	0
52958	FCGR2B	34.9359	24.029	0	2.04298	0
53141	NMT1	32.7524	12.0145	0	2.04298	0
20554	TEPP	30.5689	15.7113	0	2.04298	0
25574	DUX4	6.55049	1.84838	0	2.04298	0
23176	ST7L	50.2204	15.7113	0	2.04298	0
1384	C1orf162	10.9175	67.466	0	2.04298	0
46193	GLS2	14.1927	9.24192	0	2.04298	0
13014	H3F3A	42.5782	36.0435	0	2.04298	0
36052	MESDC2	7.64223	8.31772	0	1.02149	0
41135	TMEM163	32.7524	36.9677	0	1.02149	0
36886	SLC27A2	3.27524	3.69677	0	1.02149	0
56183	P2RY6	17.468	23.1048	0	1.02149	0
31293	ACSS2	15.2845	17.5596	0	1.02149	0
16198	FMO5	24.0185	53.6031	0	1.02149	0
48104	VTA1	16.3762	5.54515	0	1.02149	0
28666	RAD54L	33.8442	22.1806	0	1.02149	0
21877	TM6SF1	29.4772	11.0903	0	1.02149	0
29219	CYP2R1	7.64223	8.31772	0	1.02149	0
37410	ACOT2	7.64223	35.1193	0	1.02149	0
6172	SLIT2	32.7524	28.6499	0	1.02149	0
27945	TMEM196	2.1835	15.7113	0	1.02149	0
11335	SYS1	10.9175	16.6354	0	1.02149	0
52543	NFKBIZ	13.101	17.5596	0	1.02149	0
36043	BTG2	12.0092	4.62096	0	1.02149	0
13283	HNRNPL	33.8442	23.1048	0	1.02149	0
9600	KLK6	13.101	30.4983	0	1.02149	0
24795	GTSF1L	20.7432	34.1951	0	1.02149	0
28217	IGFBP3	38.2112	24.029	0	1.02149	0
41204	YPEL4	12.0092	17.5596	0	1.02149	0
10579	FAM107A	20.7432	9.24192	0	1.02149	0
48141	PNMA8B	34.9359	24.029	0	1.02149	0
55254	MOGAT2	20.7432	15.7113	0	1.02149	0
40847	ATP6V1G3	4.36699	36.0435	0	1.02149	0
52814	TPT1	48.0369	12.0145	0	1.02149	0
33716	TGFBR3	21.835	24.9532	0	1.02149	0
43425	FOXD4	41.4864	29.5741	0	1.02149	0
23163	RPS6KB2	21.835	29.5741	0	1.02149	0
4205	SEL1L2	22.9267	26.8016	0	1.02149	0
3823	EEF1A1	32.7524	35.1193	0	1.02149	0
36613	EMC8	26.2019	27.7257	0	1.02149	0
53456	DCLK1	24.0185	0	0	1.02149	0
10684	STOM	17.468	30.4983	0	1.02149	0
17366	ASB8	2.1835	15.7113	0	1.02149	0
2802	UGT2A1	15.2845	36.9677	0	1.02149	0
49151	ZNF512B	4.36699	13.8629	0	1.02149	0
30734	TMEM41A	13.101	24.9532	0	1.02149	0
13532	TCFL5	13.101	4.62096	0	1.02149	0
30287	PSTK	28.3854	7.39353	0	1.02149	0
9411	GJA3	15.2845	12.0145	0	1.02149	0
51789	SPDL1	19.6515	13.8629	0	1.02149	0
975	ASB4	27.2937	37.8919	0	1.02149	0
8241	MTNR1B	24.0185	1.84838	0	1.02149	0
35317	SLC35D3	1.09175	14.7871	0	1.02149	0
9808	MPHOSPH10	12.0092	75.7837	0	1.02149	0
39730	HSPD1	12.0092	13.8629	0	1.02149	0
45195	OR5H15	1.09175	25.8774	0	1.02149	0
33976	RRAGD	19.6515	37.8919	0	1.02149	0
13180	SH2D1B	12.0092	19.408	0	1.02149	0
22723	NO-TARGET	12.0092	18.4838	0	1.02149	0
5095	CXorf38	9.82573	17.5596	0	1.02149	0
50117	CCZ1	38.2112	17.5596	0	1.02149	0
29901	LILRB2	2.1835	9.24192	0	1.02149	0
9098	NOL4L	6.55049	34.1951	0	1.02149	0
27428	DGCR6	34.9359	18.4838	0	1.02149	0
8441	KIAA1107	14.1927	5.54515	0	1.02149	0
4457	UCHL3	0	14.7871	0	1.02149	0
[truncated: 54,763 more rows]
