# Supplementary material for: Cellular glycan modification by B3GAT1 broadly restricts influenza virus infection
Source: Nat Commun. 2022 Oct 29;13:6456. doi: 10.1038/s41467-022-34111-0 (PMC9617049; doi:10.1038/s41467-022-34111-0)
Supplement: Supplementary file 5 — Supplementary Data 3 [file 41467_2022_34111_MOESM5_ESM.xlsx]

## Sheet: Supplementary Dataset 3
MALDI-TOF mCherry A549				MALDI-TOF B3GAT1 A549
Monoisotopic Mass (M+Na+)	Glycan Text Composition	Percent Composition		Monoisotopic Mass (M+Na+)	Glycan Text Composition	Percent Composition
1141.4	HexNAc2Hex2Fuc1	10.37		1141.46	HexNAc2Hex2Fuc1	3.79
1171.4	HexNAc2Hex3	3.37		1171.49	HexNAc2Hex3	1.2
1345.5	HexNAc2Hex3Fuc1	10.14		1345.54	HexNAc2Hex3Fuc1	5.91
1579.6	HexNAc2Hex5	5.53		1579.61	HexNAc2Hex5	4.56
1783.6	HexNAc2Hex6	17.18		1590.64	HexNAc3Hex3Fuc1	0.53
1987.7	HexNAc2Hex7	13.66		1783.69	HexNAc2Hex6	17.19
2191.7	HexNAc2Hex8	14.5		1987.75	HexNAc2Hex7	15.24
2395.8	HexNAc2Hex9	9.96		2191.83	HexNAc2Hex8	17.4
2430.8	HexNAc4Hex5NeuAc1	1.02		2395.88	HexNAc2Hex9	12.49
2604.9	HexNAc4Hex5NeuAc1Fuc1	4.02		2460.89	HexNAc4Hex5HexA1Fuc1	0.99
2692.9	HexNAc5Hex6Fuc1	0.2		2505.85	HexNAc4Hex5HexA2	2.31
2778.8	HexNAc4Hex5NeuAc1Fuc2	0.42		2679.94	HexNAc4Hex5HexA2Fuc1	7.62
2791.9	HexNAc4Hex5NeuAc2	0.59		2823	HexNAc4Hex5HexA1NeuAc1Fuc1	1.87
2966	HexNAc4Hex5NeuAc2Fuc1	3.46		2911	HexNAc5Hex6HexA1Fuc1	0.41
3054	HexNAc5Hex6NeuAc1Fuc1	0.76		2966.09	HexNAc4Hex5NeuAc2Fuc1	0.31
3142.1	HexNAc6Hex7Fuc1	0.27		3129.04	HexNAc5Hex6HexA2Fuc1	1.45
3241.1	HexNAc5Hex6NeuAc2	0.13		3173.12	HexNAc5Hex6HexA3	1.31
3329.1	HexNAc5Hex6NeuAc2Fuc1	0.18		3241.07	HexNAc5Hex6NeuAc2	0.22
3415.2	HexNAc6Hex7NeuAc1Fuc1	0.84		3341.09	HexNAc5Hex6HexA3Fuc1	2.01
3503.2	HexNAc5Hex6NeuAc2Fuc2	0.35		3490.13	HexNAc5Hex6HexA2NeuAc1Fuc1	0.54
3602.1	HexNAc5Hex6NeuAc3	0.17		3547.22	HexNAc6Hex7HexA1NeuAc1	0.35
3776.2	HexNAc5Hex6NeuAc3Fuc1	0.52		3602.26	HexNAc5Hex6NeuAc3	0.31
3864.4	HexNAc6Hex7NeuAc2Fuc1	0.48		3776.21	HexNAc5Hex6NeuAc3Fuc1	0.14
3952.2	HexNAc7Hex8NeuAc1Fuc1	0.18		3796.3	HexNAc6Hex7HexA3Fuc1	0.67
4228.2	HexNAc6Hex7NeuAc3Fuc1	0.5		4011.33	HexNAc6Hex7HexA4Fuc1	1.17
4314.1	HexNAc7Hex8NeuAc2Fuc1	0.35
4401.1	HexNAc8Hex9NeuAc1Fuc1	0.17
4587.2	HexNAc6Hex7NeuAc4Fuc1	0.26
4675.2	HexNAc7Hex8NeuAc3Fuc1	0.19
4763.3	HexNAc8Hex9NeuAc2Fuc1	0.16
4851.2	HexNAc9Hex10NeuAc1Fuc1	0.1
