# Supplementary material for: Cellular glycan modification by B3GAT1 broadly restricts influenza virus infection
Source: Nat Commun. 2022 Oct 29;13:6456. doi: 10.1038/s41467-022-34111-0 (PMC9617049; doi:10.1038/s41467-022-34111-0)
Supplement: Supplementary file 7 — Source Data [file 41467_2022_34111_MOESM7_ESM.xlsx]

## Sheet: Figure 1d
Figure 1d
		Non-targeting sgRNA				Gene-targeting sgRNA
		Experiment 1	Experiment 2	Experiment 3	Experiment 4	Experiment 1	Experiment 2	Experiment 3	Experiment 4
	B4GALNT2	5.545	4.37805	71.496	328.449	1324.59	1222.53	2646.24	14130.7
	B3GAT1	0.756	0.281642	1.789	2.302	498.32	1143.47	671.237	195.446
	NXPE4	0.87	0.867489	ND	ND	961.936	915.04	878.747	678.476
	TGM2	20.32	33.7949	6.043	14.095	957.538	1653.07	416.99	678.257
	ANXA11	988.442	1358.77	120.139	352.452	1034.11	1091.77	168.047	385.488
	GPHA2	ND	ND	ND	ND	1587.22	774.19	947.234	474.96

## Sheet: Figure 1e
Figure 1e
		Non-targeting	B4GALNT2	B3GAT1	NXPE4	TGM2	ANXA11	GPHA2
	Experiment 1	61.5333	12.6333	23.2667	45.3333	52.2667	59.9333	57.9667
	Experiment 2	66.575	16.075	19.625	47.675	64.15	64.25	66.625
	Experiment 3	52.525	14.425	19.15	26.45	54.625	59.425	59.775
	Experiment 4	56	13.0667	20.4333	38.4333	56.7333	56.8667	57.5

## Sheet: Figure 2a
Figure 2a
		mCherry	B3GAT1
	Experiment 1	2.034	800.951
	Experiment 2	0.338	899.075
	Experiment 3	0.709	955.405
	Experiment 4	1.529	1190.64

## Sheet: Figure 2b
Figure 2b
anti-B3GAT1
Source data file annotations in red
Stain-Free Gel
Source data file annotations in red

## Sheet: Figure 2c
Figure 2c
		mCherry	B3GAT1
	Experiment 1	64.3	7.94
	Experiment 2	64.1	6.07333
	Experiment 3	57.7667	6.18667
	Experiment 4	56.5667	5.31667

## Sheet: Figure 2f
Figure 2f
		mCherry A549	B3GAT1 A549
	Glycans with neither modification	85.18	78.31
	Exclusively sialylated glycans	14.85	0.98
	Exclusively glucuronidated glycans	0	17.94
	Sialylated and glucuronidated glycans	0	2.76

## Sheet: Figure 2i
Figure 2i
		mCherry				B3GAT1
		Experiment 1	Experiment 2	Experiment 3	Experiment 4	Experiment 1	Experiment 2	Experiment 3	Experiment 4
	Mock	59.2667	63.4667	61.0667	63.9	57.1333	62.8	60.0333	61
	Yam/88 DiO	1124.67	1095	1155	1025.33	400	380.667	428	422.667

## Sheet: Figure 3a
Figure 3a
		mCherry				B3GAT1
	Virus Strain	Experiment 1	Experiment 2	Experiment 3	Experiment 4	Experiment 1	Experiment 2	Experiment 3	Experiment 4
	B/Malaysia/2506/2004 (V)	91.5922	97.92	112.114	98.3741	5.66867	4.64821	6.6696	5.29271
	B/Bangladesh/3333/2007 (Y)	100.025	101.29	98.8074	99.8781	13.2955	17.8989	15.2596	16.8009
	B/Brisbane/60/2008 (V)	103.817	98.0929	108.187	89.9029	8.11512	6.82055	6.57448	7.16292
	B/Hong Kong/259/2010 (V)	95.3469	98.9053	106.239	99.5086	9.1097	7.13051	7.90321	8.22178
	B/Wisconsin/1/2010 (Y)	98.6624	97.0628	104.311	99.9636	8.41544	9.0232	7.91954	8.6578
	B/Phuket/3073/2013 (Y)	101.384	101.643	96.6192	100.354	21.3046	23.4483	23.4842	24.0803
	B/Colorado/06/2017 (V)	91.7185	98.1565	106.579	103.546	8.20349	7.91146	9.09951	9.11942
	A/WSN/1933	101.623	97.0919	97.5319	103.754	13.2777	14.6889	15.4831	14.049
	A/Puerto Rico/8/1934	102.349	99.7437	102.285	95.6223	17.0366	17.5472	22.3616	31.4553
	A/USSR/92/1977	105.246	99.1517	98.8404	96.7615	27.8487	26.0119	22.5072	23.564
	A/Bayern/07/1995	102.224	100.841	98.1548	98.7808	39.3871	38.5919	40.6222	43.9679
	A/Solomon Islands/3/2006	98.7901	98.2889	102.095	100.826	19.5034	20.9255	16.9932	25.6388
	A/Michigan/45/2015	102.129	99.0457	98.8122	100.013	30.4657	32.9962	29.7318	33.4441
	A/Hawaii/70/2019	99.6435	101.754	100.249	98.3531	26.3344	27.98	25.5769	32.2637
	A/Wisconsin/588/2019	88.3592	95.5801	100.082	115.979	12.4692	17.2874	27.3664	28.9598
	A/Scotland/840/1974	98.0492	99.5547	97.9697	104.426	7.32612	7.63889	8.09478	10.6075
	A/Philippines/2/1982	96.5302	86.8789	105.569	111.022	18.5547	13.3492	23.4245	23.2419
	A/Fujian/411/2002	86.8606	91.8367	108.627	112.676	5.85835	5.43485	6.71416	8.09934
	A/Wyoming/03/2003	96.3166	97.6546	101.269	104.76	50.6839	51.3581	60.0034	63.3484
	A/Victoria/361/2011	97.639	102.08	97.76	102.521	67.2537	71.3484	75.7402	77.6335
	A/Singapore/INFIMH-16-0019/2016	94.5894	99.7228	105.643	100.045	20.1525	18.6426	25.3156	28.9788
	A/Kansas/14/2017	86.6123	93.4075	104.943	115.037	39.7719	46.7556	51.0155	57.7918

## Sheet: Figure 3c
Figure 3c
		mCherry				B3GAT1
Data 1: B/Wisc/10	HPI	Experiment 1	Experiment 2	Experiment 3	Experiment 4	Experiment 1	Experiment 2	Experiment 3	Experiment 4
	18	0.5	0.5	0.5	0.5	0.5	0.5	0.5	0.5
	24	0.5	0.5	0.5	0.5	0.5	0.5	0.5	0.5
	48	16	16	16	16	4	5.33333	1.66667	1.33333
	72	64	64	85.3333	64	32	32	8	8
		mCherry				B3GAT1
Data 2: PR8	HPI	Experiment 1	Experiment 2	Experiment 3	Experiment 4	Experiment 1	Experiment 2	Experiment 3	Experiment 4
	18	16	21.3333	13.3333	16	2	4	1	1.33333
	24	106.667	128	128	128	8	16	4	8
	48	213.333	256	256	256	53.3333	85.3333	32	42.6667
	72	256	256	341.333	426.667	128	128	64	106.667

## Sheet: Figure 3d
Figure 3d
		mCherry				B3GAT1
		Experiment 1	Experiment 2	Experiment 3	Experiment 4	Experiment 1	Experiment 2	Experiment 3	Experiment 4
	B/Wisc/10	74800	103400	70400	111100	36300	40700	14740	18150
	PR8	25300000	25300000	26400000	38500000	2420000	3520000	3300000	3740000

[truncated: 19 more sheets: Figure 3f, Figure 3g, Figure 4b, Figure 4d, Figure 4e, Figure 4g, Figure 4h, Figure 4j, Figure 4k, Figure 4l, Figure 4m, Figure 4n, Supplementary Figure 3, Supplementary Figure 4a, Supplementary Figure 4b, Supplementary Figure 4c, Supplementary Figure 5a, Supplementary Figure 5b, Supplementary Figure 8b]
